# Supplementary material for: Seven new species of the spider genus Ochyrocera from caves in Floresta Nacional de Carajás, PA, Brazil (Araneae, Ochyroceratidae)
Source: Zookeys. 2018 Jan 10;(726):87–130. doi: 10.3897/zookeys.726.19778 (PMC5799772; doi:10.3897/zookeys.726.19778)
Supplement: XML Treatment for Ochyrocera [file zookeys.726.19778-treatment1.xml]

<!DOCTYPE tp:taxon-treatment
  PUBLIC "-//TaxonX//DTD Taxonomic Treatment Publishing DTD v0 20100105//EN" "tax-treatment-NSO.dtd">
<tp:taxon-treatment xmlns:tp="http://www.plazi.org/taxpub"><tp:treatment-meta><kwd-group><label>Taxon classification</label><kwd><named-content xmlns:xlink="http://www.w3.org/1999/xlink" content-type="kingdom">Animalia</named-content></kwd><kwd><named-content xmlns:xlink="http://www.w3.org/1999/xlink" content-type="order">Araneae</named-content></kwd><kwd><named-content xmlns:xlink="http://www.w3.org/1999/xlink" content-type="family">Ochyroceratidae</named-content></kwd></kwd-group><mixed-citation publication-type="journal"><person-group><name><surname>Brescovit</surname><given-names>Antonio D.</given-names></name><name><surname>Cizauskas</surname><given-names>Igor</given-names></name><name><surname>Mota</surname><given-names>Leandro P.</given-names></name></person-group><article-title>Seven new species of the spider genus <italic><tp:taxon-name><tp:taxon-name-part taxon-name-part-type="genus" reg="Ochyrocera">Ochyrocera</tp:taxon-name-part></tp:taxon-name></italic> from caves in Floresta Nacional de Carajás, PA, Brazil (<tp:taxon-name><tp:taxon-name-part taxon-name-part-type="order">Araneae</tp:taxon-name-part></tp:taxon-name>, <tp:taxon-name><tp:taxon-name-part taxon-name-part-type="family">Ochyroceratidae</tp:taxon-name-part></tp:taxon-name>)</article-title><source>Zookeys</source><day>10</day><month>1</month><year>2018</year><volume>2018</volume><issue>726</issue><fpage>87</fpage><lpage>130</lpage><pub-id pub-id-type="doi">10.3897/zookeys.726.19778</pub-id></mixed-citation></tp:treatment-meta><tp:nomenclature><tp:taxon-name>
            <tp:taxon-name-part taxon-name-part-type="genus" reg="Ochyrocera">Ochyrocera</tp:taxon-name-part>
          </tp:taxon-name><tp:taxon-authority>Simon, 1892</tp:taxon-authority><tp:nomenclature-citation-list><tp:nomenclature-citation><tp:taxon-name>
                <tp:taxon-name-part taxon-name-part-type="genus" reg="Ochyrocera">Ochyrocera</tp:taxon-name-part>
              </tp:taxon-name><comment>Simon, 1892: 565 (Type species, <tp:taxon-name><tp:taxon-name-part taxon-name-part-type="genus" reg="Ochyrocera">O.</tp:taxon-name-part> <tp:taxon-name-part taxon-name-part-type="species" reg="arietina">arietina</tp:taxon-name-part></tp:taxon-name> Simon)</comment></tp:nomenclature-citation><tp:nomenclature-citation><tp:taxon-name>
                <tp:taxon-name-part taxon-name-part-type="genus" reg="Ceruleocera">Ceruleocera</tp:taxon-name-part>
              </tp:taxon-name><comment>Marples, 1955: 462 (Type species by original designation <tp:taxon-name><tp:taxon-name-part taxon-name-part-type="genus" reg="Ceruleocera">C.</tp:taxon-name-part> <tp:taxon-name-part taxon-name-part-type="species" reg="ransfordi">ransfordi</tp:taxon-name-part></tp:taxon-name> Marples); <xref ref-type="bibr" rid="B5">Brignoli 1979</xref>: 598 (Syn.)</comment></tp:nomenclature-citation></tp:nomenclature-citation-list></tp:nomenclature><tp:treatment-sec sec-type="diagnosis" id="SECID0EIJAC"><title>Diagnosis.</title><p>Species of the genus <italic><tp:taxon-name><tp:taxon-name-part taxon-name-part-type="genus" reg="Ochyrocera">Ochyrocera</tp:taxon-name-part></tp:taxon-name></italic> can be distinguished by having a tracheal spiracle between the epigastric fold and spinnerets (see <xref ref-type="bibr" rid="B18">Pérez-González et al. 2016</xref>: fig. 8A); clypeus sloping (Fig. <xref ref-type="fig" rid="F1">1A–B</xref>); tip of labium notched (Fig. <xref ref-type="fig" rid="F8">8E</xref>); long legs; male palp without tibial apophysis; cymbium conical and with prolateral extension, with or without apical cuspule; and flexed embolus projecting forward (Fig. <xref ref-type="fig" rid="F1">1C–D</xref>).</p></tp:treatment-sec><tp:treatment-sec sec-type="Composition" id="SECID0EFKAC"><title>Composition.</title><p>Thirty-nine species (<xref ref-type="bibr" rid="B22">World Spider Catalog 2017</xref>).</p></tp:treatment-sec><tp:treatment-sec sec-type="distribution" id="SECID0EPKAC"><title>Distribution.</title><p>With the exception of <italic><tp:taxon-name><tp:taxon-name-part taxon-name-part-type="genus" reg="Ochyrocera">Ochyrocera</tp:taxon-name-part> <tp:taxon-name-part taxon-name-part-type="species" reg="ransfordi">ransfordi</tp:taxon-name-part></tp:taxon-name></italic>, described by <xref ref-type="bibr" rid="B17">Marples (1955)</xref> from Samoa, all described species are from Mexico, Cuba, Hispaniola, Lesser Antilles, Saint Vincent, Guatemala, Venezuela, French Guiana, Ecuador, Peru, Argentina, and Brazil.</p></tp:treatment-sec><tp:treatment-sec><!--Section generated to contain objects referenced in tp:taxon-treatment.--><fig id="F1" position="float" orientation="portrait"><label>Figure 1.</label><caption><p>
                <italic><tp:taxon-name><tp:taxon-name-part taxon-name-part-type="genus" reg="Ochyrocera">Ochyrocera</tp:taxon-name-part> <tp:taxon-name-part taxon-name-part-type="species" reg="varys">varys</tp:taxon-name-part></tp:taxon-name></italic> sp. n., male holotype (<bold>A, C–D</bold>), female paratype, <abbrev xmlns:xlink="http://www.w3.org/1999/xlink" content-type="institution" xlink:title="Instituto Butantan, São Paulo" id="ABBRID0ECSAI" xlink:type="simple">IBSP</abbrev> 176843 (<bold>B, E–F</bold>) <bold>A–B</bold> habitus, dorsal view <bold>C</bold> left male palp, retrolateral view <bold>D</bold> same, prolateral view <bold>E</bold> genitalia, enzyme cleared, dorsal view <bold>F</bold> same, dorsal view. Abbreviations: CUE = columnar uterus externus, NUE = neck of uterus externus, PP = pore-plate, SP = spermathecae, UE, uterus externus. Scale bars: 0.5 mm (<bold>A, B</bold>); 0.7 mm (<bold>C, D</bold>); 500 µm (<bold>E, F</bold>).</p></caption><graphic xmlns:xlink="http://www.w3.org/1999/xlink" xlink:href="zookeys-726-087-g001.jpg" position="float" orientation="portrait" xlink:type="simple" id="oo_178179.jpg"/></fig><fig id="F8" position="float" orientation="portrait"><label>Figure 8.</label><caption><p>
                <abbrev xmlns:xlink="http://www.w3.org/1999/xlink" xlink:title="scanning electron microscopy" id="ABBRID0EN5DI" xlink:type="simple">SEM</abbrev> images of <italic><tp:taxon-name><tp:taxon-name-part taxon-name-part-type="genus" reg="Ochyrocera">Ochyrocera</tp:taxon-name-part> <tp:taxon-name-part taxon-name-part-type="species" reg="laracna">laracna</tp:taxon-name-part></tp:taxon-name></italic> sp. n., male <abbrev xmlns:xlink="http://www.w3.org/1999/xlink" content-type="institution" xlink:title="Instituto Butantan, São Paulo" id="ABBRID0E35DI" xlink:type="simple">IBSP</abbrev> 191335 (<bold>A–F</bold>) <bold>A</bold> left palp, retroapical view <bold>B</bold> same, prolateroapical view <bold>C</bold> cymbium, distal view, double cuspules, long hair and tarsal organ <bold>D</bold> cymbium, dorsal view <bold>E</bold> same, basal setae <bold>F</bold> embolus, distal area. Scale bars: 0.3 mm.</p></caption><graphic xmlns:xlink="http://www.w3.org/1999/xlink" xlink:href="zookeys-726-087-g008.jpg" position="float" orientation="portrait" xlink:type="simple" id="oo_178188.jpg"/></fig></tp:treatment-sec><ref-list><ref id="B5"><mixed-citation xmlns:xlink="http://www.w3.org/1999/xlink" xlink:type="simple">
          <person-group><name name-style="western"><surname>Brignoli</surname><given-names>PM</given-names></name></person-group> (<year>1979</year>) <article-title>Ragni delle Filippine III. Su alcuni <tp:taxon-name><tp:taxon-name-part taxon-name-part-type="family">Ochyroceratidae</tp:taxon-name-part></tp:taxon-name> (<tp:taxon-name><tp:taxon-name-part taxon-name-part-type="order">Araneae</tp:taxon-name-part></tp:taxon-name>).</article-title> <source>Revue Suisse de Zoologie</source> <volume>86</volume>: <fpage>595</fpage>–<lpage>604</lpage>. <ext-link xlink:type="simple" ext-link-type="doi" xlink:href="10.5962/bhl.part.82322">https://doi.org/10.5962/bhl.part.82322</ext-link></mixed-citation></ref><ref id="B18"><mixed-citation xmlns:xlink="http://www.w3.org/1999/xlink" xlink:type="simple">
          <person-group><name name-style="western"><surname>Pérez-González</surname><given-names>A</given-names></name><name name-style="western"><surname>Rubio</surname><given-names>GD</given-names></name><name name-style="western"><surname>Ramírez</surname><given-names>MJ</given-names></name></person-group> (<year>2016</year>) <article-title>Insights on vulval morphology in <tp:taxon-name>Ochyroceratinae</tp:taxon-name> with a rediagnosis of the subfamily and description of the first Argentinean species (<tp:taxon-name><tp:taxon-name-part taxon-name-part-type="order">Araneae</tp:taxon-name-part></tp:taxon-name>: <tp:taxon-name><tp:taxon-name-part taxon-name-part-type="clade">Synspermiata</tp:taxon-name-part></tp:taxon-name>: <tp:taxon-name><tp:taxon-name-part taxon-name-part-type="family">Ochyroceratidae</tp:taxon-name-part></tp:taxon-name>).</article-title> <source>Zoologischer Anzeiger</source> <volume>260</volume>: <fpage>33</fpage>–<lpage>44</lpage>. <ext-link xlink:type="simple" ext-link-type="doi" xlink:href="10.1016/j.jcz.2015.12.001">https://doi.org/10.1016/j.jcz.2015.12.001</ext-link></mixed-citation></ref><ref id="B22"><mixed-citation xmlns:xlink="http://www.w3.org/1999/xlink" xlink:type="simple">
          <institution xlink:type="simple">World Spider Catalog</institution> (<year>2017</year>) World Spider Catalog. Natural History Museum Bern. http:// wsc.nmbe.ch [version 16, accessed on 10 Jun 2017]</mixed-citation></ref><ref id="B17"><mixed-citation xmlns:xlink="http://www.w3.org/1999/xlink" xlink:type="simple">
          <person-group><name name-style="western"><surname>Marples</surname><given-names>BJ</given-names></name></person-group> (<year>1955</year>) <article-title>Spiders from Western Samoa.</article-title> <source>Journal of the Linnean Society of London, Zoology</source> <volume>42</volume>: <fpage>453</fpage>–<lpage>504</lpage>.</mixed-citation></ref></ref-list></tp:taxon-treatment>
