# Supplementary material for: Seven new species of the spider genus Ochyrocera from caves in Floresta Nacional de Carajás, PA, Brazil (Araneae, Ochyroceratidae)
Source: Zookeys. 2018 Jan 10;(726):87–130. doi: 10.3897/zookeys.726.19778 (PMC5799772; doi:10.3897/zookeys.726.19778)
Supplement: XML Treatment for Ochyrocera varys [file zookeys.726.19778-treatment2.xml]

<!DOCTYPE tp:taxon-treatment
  PUBLIC "-//TaxonX//DTD Taxonomic Treatment Publishing DTD v0 20100105//EN" "tax-treatment-NSO.dtd">
<tp:taxon-treatment xmlns:tp="http://www.plazi.org/taxpub"><tp:treatment-meta><kwd-group><label>Taxon classification</label><kwd><named-content xmlns:xlink="http://www.w3.org/1999/xlink" content-type="kingdom">Animalia</named-content></kwd><kwd><named-content xmlns:xlink="http://www.w3.org/1999/xlink" content-type="order">Araneae</named-content></kwd><kwd><named-content xmlns:xlink="http://www.w3.org/1999/xlink" content-type="family">Ochyroceratidae</named-content></kwd></kwd-group><mixed-citation publication-type="journal"><person-group><name><surname>Brescovit</surname><given-names>Antonio D.</given-names></name><name><surname>Cizauskas</surname><given-names>Igor</given-names></name><name><surname>Mota</surname><given-names>Leandro P.</given-names></name></person-group><article-title>Seven new species of the spider genus <italic><tp:taxon-name><tp:taxon-name-part taxon-name-part-type="genus" reg="Ochyrocera">Ochyrocera</tp:taxon-name-part></tp:taxon-name></italic> from caves in Floresta Nacional de Carajás, PA, Brazil (<tp:taxon-name><tp:taxon-name-part taxon-name-part-type="order">Araneae</tp:taxon-name-part></tp:taxon-name>, <tp:taxon-name><tp:taxon-name-part taxon-name-part-type="family">Ochyroceratidae</tp:taxon-name-part></tp:taxon-name>)</article-title><source>Zookeys</source><day>10</day><month>1</month><year>2018</year><volume>2018</volume><issue>726</issue><fpage>87</fpage><lpage>130</lpage><pub-id pub-id-type="doi">10.3897/zookeys.726.19778</pub-id></mixed-citation></tp:treatment-meta><tp:nomenclature><tp:taxon-name>
            <tp:taxon-name-part taxon-name-part-type="genus" reg="Ochyrocera">Ochyrocera</tp:taxon-name-part>
            <tp:taxon-name-part taxon-name-part-type="species" reg="varys">varys</tp:taxon-name-part>
            <object-id xmlns:xlink="http://www.w3.org/1999/xlink" content-type="zoobank" xlink:type="simple">http://zoobank.org/A3F555D5-02E7-4C30-8B5F-3C8CEE3672F7</object-id>
          </tp:taxon-name><tp:taxon-status xmlns:xlink="http://www.w3.org/1999/xlink" xlink:type="simple">sp. n.</tp:taxon-status><xref ref-type="fig" rid="F1">Figures 1</xref><xref ref-type="fig" rid="F2">, 2</xref><xref ref-type="fig" rid="F3">, 3</xref><xref ref-type="fig" rid="F19">, 19A</xref><xref ref-type="fig" rid="F21">, 21A, D</xref></tp:nomenclature><tp:treatment-sec sec-type="Types" id="SECID0EANAC"><title>Types.</title><p>Holotype male from Cave N5S–0021 (<named-content xmlns:xlink="http://www.w3.org/1999/xlink" content-type="dwc:verbatimCoordinates" xlink:type="simple"><named-content content-type="geo-json" specific-use="{&#34;type&#34;:&#34;Point&#34;,&#34;coordinates&#34;:[-50.126111,-6.087500]}" id="NCID0EJNAC" xlink:type="simple">6°5'15"S, 50°7'34"W</named-content></named-content>), Serra Norte, Floresta Nacional de Carajás, Parauapebas, Pará, Brazil, 25/VIII–03/IX/2009, R. Andrade &amp; I. Cizauskas (<abbrev xmlns:xlink="http://www.w3.org/1999/xlink" content-type="institution" xlink:title="Instituto Butantan, São Paulo" id="ABBRID0EONAC" xlink:type="simple">IBSP</abbrev> 177662). Paratypes: female from Cave N4E–0033 (<named-content xmlns:xlink="http://www.w3.org/1999/xlink" content-type="dwc:verbatimCoordinates" xlink:type="simple"><named-content content-type="geo-json" specific-use="{&#34;type&#34;:&#34;Point&#34;,&#34;coordinates&#34;:[-50.160000,-6.040278]}" id="NCID0EWNAC" xlink:type="simple">6°2'25"S, 50°9'36"W</named-content></named-content>), Serra Norte, Floresta Nacional de Carajás, Parauapebas, Pará, Brazil, 15–22/IX/2009, R. Andrade &amp; I. Cizauskas (<abbrev xmlns:xlink="http://www.w3.org/1999/xlink" content-type="institution" xlink:title="Instituto Butantan, São Paulo" id="ABBRID0E2NAC" xlink:type="simple">IBSP</abbrev> 176843); male and female from N5S–0085 (<named-content xmlns:xlink="http://www.w3.org/1999/xlink" content-type="dwc:verbatimCoordinates" xlink:type="simple"><named-content content-type="geo-json" specific-use="{&#34;type&#34;:&#34;Point&#34;,&#34;coordinates&#34;:[-50.126389,-6.086667]}" id="NCID0EDOAC" xlink:type="simple">6°5'12"S, 50°7'35"W</named-content></named-content>), Serra Norte, Floresta Nacional de Carajás, Parauapebas, Pará, Brazil, 25/VIII–03/IX/2009, R. Andrade &amp; I. Cizauskas (<named-content xmlns:xlink="http://www.w3.org/1999/xlink" content-type="dwc:institutional_code" xlink:type="simple">MPEG</named-content> 34434, ex <abbrev xmlns:xlink="http://www.w3.org/1999/xlink" content-type="institution" xlink:title="Instituto Butantan, São Paulo" id="ABBRID0ENOAC" xlink:type="simple">IBSP</abbrev> 177644); 2 males, 2 females, N5S–0085 (<named-content xmlns:xlink="http://www.w3.org/1999/xlink" content-type="dwc:verbatimCoordinates" xlink:type="simple"><named-content content-type="geo-json" specific-use="{&#34;type&#34;:&#34;Point&#34;,&#34;coordinates&#34;:[-50.126389,-6.086667]}" id="NCID0EVOAC" xlink:type="simple">6°5'12"S, 50°7'35"W</named-content></named-content>), Serra Norte, Floresta Nacional de Carajás, Parauapebas, Pará, Brazil, 14/III–04/IV/2010, R. Andrade &amp; I. Cizauskas (<named-content xmlns:xlink="http://www.w3.org/1999/xlink" content-type="dwc:institutional_code" xlink:type="simple">MZSP</named-content> 72854, ex <abbrev xmlns:xlink="http://www.w3.org/1999/xlink" content-type="institution" xlink:title="Instituto Butantan, São Paulo" id="ABBRID0E6OAC" xlink:type="simple">IBSP</abbrev> 177735).</p></tp:treatment-sec><tp:treatment-sec sec-type="material" id="SECID0EEPAC"><title>Other material examined.</title><p>BRAZIL. Pará: <bold>HYPOGEAN SAMPLES</bold>: Canaã dos Carajás, Floresta Nacional de Carajás, Serra Sul, Cave CAV_0017 (<named-content xmlns:xlink="http://www.w3.org/1999/xlink" content-type="dwc:verbatimCoordinates" xlink:type="simple"><named-content content-type="geo-json" specific-use="{&#34;type&#34;:&#34;Point&#34;,&#34;coordinates&#34;:[-50.369167,-6.406389]}" id="NCID0EPPAC" xlink:type="simple">6°24'23"S; 50°22'9"W</named-content></named-content>), 1♀, 22–31/V/2010 (<abbrev xmlns:xlink="http://www.w3.org/1999/xlink" content-type="institution" xlink:title="Instituto Butantan, São Paulo" id="ABBRID0EUPAC" xlink:type="simple">IBSP</abbrev> 175566); Cave CAV_0034 (<named-content xmlns:xlink="http://www.w3.org/1999/xlink" content-type="dwc:verbatimCoordinates" xlink:type="simple"><named-content content-type="geo-json" specific-use="{&#34;type&#34;:&#34;Point&#34;,&#34;coordinates&#34;:[-50.382222,-6.402500]}" id="NCID0E3PAC" xlink:type="simple">6°24'9"S, 50°22'56"W</named-content></named-content>), 1♂, 22–31/V/2010 (<abbrev xmlns:xlink="http://www.w3.org/1999/xlink" content-type="institution" xlink:title="Instituto Butantan, São Paulo" id="ABBRID0ECAAE" xlink:type="simple">IBSP</abbrev> 175316); Cave CAV_0018 (<named-content xmlns:xlink="http://www.w3.org/1999/xlink" content-type="dwc:verbatimCoordinates" xlink:type="simple"><named-content content-type="geo-json" specific-use="{&#34;type&#34;:&#34;Point&#34;,&#34;coordinates&#34;:[-51.158611,-6.497222]}" id="NCID0EKAAE" xlink:type="simple">6°29'50"S, 51°9'31"W</named-content></named-content>), 3♀, 08–15/III/2012 (<abbrev xmlns:xlink="http://www.w3.org/1999/xlink" content-type="institution" xlink:title="Instituto Butantan, São Paulo" id="ABBRID0EPAAE" xlink:type="simple">IBSP</abbrev> 175979) all collected by R. Andrade &amp; I. Cizauskas et al.; Cave S11A-03 (<named-content xmlns:xlink="http://www.w3.org/1999/xlink" content-type="dwc:verbatimCoordinates" xlink:type="simple"><named-content content-type="geo-json" specific-use="{&#34;type&#34;:&#34;Point&#34;,&#34;coordinates&#34;:[-50.450556,-6.350000]}" id="NCID0EXAAE" xlink:type="simple">6°20'60"S, 50°27'2"W</named-content></named-content>), 2♂7♀, 23/VIII−02/IX/2007 (<abbrev xmlns:xlink="http://www.w3.org/1999/xlink" content-type="institution" xlink:title="Instituto Butantan, São Paulo" id="ABBRID0E3AAE" xlink:type="simple">IBSP</abbrev> 174480); Cave S11A-05 (<named-content xmlns:xlink="http://www.w3.org/1999/xlink" content-type="dwc:verbatimCoordinates" xlink:type="simple"><named-content content-type="geo-json" specific-use="{&#34;type&#34;:&#34;Point&#34;,&#34;coordinates&#34;:[-50.450833,-6.351944]}" id="NCID0EEBAE" xlink:type="simple">6°21'7"S, 50°27'3"W</named-content></named-content>), 3♂11♀, 23/VIII−02/IX/2007 (<abbrev xmlns:xlink="http://www.w3.org/1999/xlink" content-type="institution" xlink:title="Instituto Butantan, São Paulo" id="ABBRID0EJBAE" xlink:type="simple">IBSP</abbrev> 174405); 1♂3♀, 06/IV/2017, R. Zampaulo &amp; X. Prous (<abbrev xmlns:xlink="http://www.w3.org/1999/xlink" content-type="institution" xlink:title="Instituto Butantan, São Paulo" id="ABBRID0EOBAE" xlink:type="simple">IBSP</abbrev> 194762); Cave S11A-07 (<named-content xmlns:xlink="http://www.w3.org/1999/xlink" content-type="dwc:verbatimCoordinates" xlink:type="simple"><named-content content-type="geo-json" specific-use="{&#34;type&#34;:&#34;Point&#34;,&#34;coordinates&#34;:[-50.443333,-6.351667]}" id="NCID0EWBAE" xlink:type="simple">6°21'6"S, 50°26'36"W</named-content></named-content>), 2♂3♀, 23/VIII−02/IX/2007 (<abbrev xmlns:xlink="http://www.w3.org/1999/xlink" content-type="institution" xlink:title="Instituto Butantan, São Paulo" id="ABBRID0E2BAE" xlink:type="simple">IBSP</abbrev> 174410); Cave S11A-12 (<named-content xmlns:xlink="http://www.w3.org/1999/xlink" content-type="dwc:verbatimCoordinates" xlink:type="simple"><named-content content-type="geo-json" specific-use="{&#34;type&#34;:&#34;Point&#34;,&#34;coordinates&#34;:[-50.451111,-6.331389]}" id="NCID0EDCAE" xlink:type="simple">6°19'53"S; 50°27'4"W</named-content></named-content>), 1♂5♀, 23/VIII−02/IX/2007 (<abbrev xmlns:xlink="http://www.w3.org/1999/xlink" content-type="institution" xlink:title="Instituto Butantan, São Paulo" id="ABBRID0EICAE" xlink:type="simple">IBSP</abbrev> 174413); Cave S11A-20 (<named-content xmlns:xlink="http://www.w3.org/1999/xlink" content-type="dwc:verbatimCoordinates" xlink:type="simple"><named-content content-type="geo-json" specific-use="{&#34;type&#34;:&#34;Point&#34;,&#34;coordinates&#34;:[-50.439722,-6.317778]}" id="NCID0EQCAE" xlink:type="simple">6°19'4"S, 50°26'23"W</named-content></named-content>), 1♂5♀, 23/VIII−02/IX/2007 (<abbrev xmlns:xlink="http://www.w3.org/1999/xlink" content-type="institution" xlink:title="Instituto Butantan, São Paulo" id="ABBRID0EVCAE" xlink:type="simple">IBSP</abbrev> 174416, <abbrev xmlns:xlink="http://www.w3.org/1999/xlink" content-type="institution" xlink:title="Instituto Butantan, São Paulo" id="ABBRID0E1CAE" xlink:type="simple">IBSP</abbrev> 174417); Cave S11A-26 (<named-content xmlns:xlink="http://www.w3.org/1999/xlink" content-type="dwc:verbatimCoordinates" xlink:type="simple"><named-content content-type="geo-json" specific-use="{&#34;type&#34;:&#34;Point&#34;,&#34;coordinates&#34;:[-50.448611,-6.307222]}" id="NCID0ECDAE" xlink:type="simple">6°18'26"S, 50°26'55"W</named-content></named-content>), 3♂6♀, 23/VIII-02/IX/2007 (<abbrev xmlns:xlink="http://www.w3.org/1999/xlink" content-type="institution" xlink:title="Instituto Butantan, São Paulo" id="ABBRID0EHDAE" xlink:type="simple">IBSP</abbrev> 174423, <abbrev xmlns:xlink="http://www.w3.org/1999/xlink" content-type="institution" xlink:title="Instituto Butantan, São Paulo" id="ABBRID0EMDAE" xlink:type="simple">IBSP</abbrev> 174418); Cave S11A-36 (<named-content xmlns:xlink="http://www.w3.org/1999/xlink" content-type="dwc:verbatimCoordinates" xlink:type="simple"><named-content content-type="geo-json" specific-use="{&#34;type&#34;:&#34;Point&#34;,&#34;coordinates&#34;:[-50.454722,-6.316944]}" id="NCID0EUDAE" xlink:type="simple">6°19'1"S, 50°27'17"W</named-content></named-content>), 4♂4♀, 23/VIII−02/IX/2007 (<abbrev xmlns:xlink="http://www.w3.org/1999/xlink" content-type="institution" xlink:title="Instituto Butantan, São Paulo" id="ABBRID0EZDAE" xlink:type="simple">IBSP</abbrev> 174429); Cave S11B-09 (<named-content xmlns:xlink="http://www.w3.org/1999/xlink" content-type="dwc:verbatimCoordinates" xlink:type="simple"><named-content content-type="geo-json" specific-use="{&#34;type&#34;:&#34;Point&#34;,&#34;coordinates&#34;:[-50.390000,-6.355278]}" id="NCID0EBEAE" xlink:type="simple">6°21'19"S, 50°23'24"W</named-content></named-content>), 1♂1♀, 23/VIII−02/IX/2007 (<abbrev xmlns:xlink="http://www.w3.org/1999/xlink" content-type="institution" xlink:title="Instituto Butantan, São Paulo" id="ABBRID0EGEAE" xlink:type="simple">IBSP</abbrev> 174433); Cave S11B-11 (21'27"S; 50°23'22"W), 3♀, 23/VIII−02/IX/2007 (<abbrev xmlns:xlink="http://www.w3.org/1999/xlink" content-type="institution" xlink:title="Instituto Butantan, São Paulo" id="ABBRID0ELEAE" xlink:type="simple">IBSP</abbrev> 174435); Cave S11B-13 (<named-content xmlns:xlink="http://www.w3.org/1999/xlink" content-type="dwc:verbatimCoordinates" xlink:type="simple"><named-content content-type="geo-json" specific-use="{&#34;type&#34;:&#34;Point&#34;,&#34;coordinates&#34;:[-50.447500,-6.354444]}" id="NCID0ETEAE" xlink:type="simple">6°21'16"S, 50°26'51"W</named-content></named-content>), 6♀, 23/VIII−02/IX/2007 (<abbrev xmlns:xlink="http://www.w3.org/1999/xlink" content-type="institution" xlink:title="Instituto Butantan, São Paulo" id="ABBRID0EYEAE" xlink:type="simple">IBSP</abbrev> 174439); Cave S11B-14 (<named-content xmlns:xlink="http://www.w3.org/1999/xlink" content-type="dwc:verbatimCoordinates" xlink:type="simple"><named-content content-type="geo-json" specific-use="{&#34;type&#34;:&#34;Point&#34;,&#34;coordinates&#34;:[-50.402778,-6.349722]}" id="NCID0EAFAE" xlink:type="simple">6°20'59"S, 50°24'10"W</named-content></named-content>), 1♀, 23/VIII−02/IX/2007 (<abbrev xmlns:xlink="http://www.w3.org/1999/xlink" content-type="institution" xlink:title="Instituto Butantan, São Paulo" id="ABBRID0EFFAE" xlink:type="simple">IBSP</abbrev> 174441); Cave S11B-23 (<named-content xmlns:xlink="http://www.w3.org/1999/xlink" content-type="dwc:verbatimCoordinates" xlink:type="simple"><named-content content-type="geo-json" specific-use="{&#34;type&#34;:&#34;Point&#34;,&#34;coordinates&#34;:[-50.409722,-6.345278]}" id="NCID0ENFAE" xlink:type="simple">6°20'43"S, 50°24'35"W</named-content></named-content>), 2♀, 23/VIII−02/IX/2007 (<abbrev xmlns:xlink="http://www.w3.org/1999/xlink" content-type="institution" xlink:title="Instituto Butantan, São Paulo" id="ABBRID0ESFAE" xlink:type="simple">IBSP</abbrev> 174443); Cave S11B-24 (<named-content xmlns:xlink="http://www.w3.org/1999/xlink" content-type="dwc:verbatimCoordinates" xlink:type="simple"><named-content content-type="geo-json" specific-use="{&#34;type&#34;:&#34;Point&#34;,&#34;coordinates&#34;:[-50.409444,-6.345278]}" id="NCID0E1FAE" xlink:type="simple">6°20'43"S, 50°°24'34"W</named-content></named-content>), 3♀, 23/VIII−02/IX/2007 (<abbrev xmlns:xlink="http://www.w3.org/1999/xlink" content-type="institution" xlink:title="Instituto Butantan, São Paulo" id="ABBRID0E6FAE" xlink:type="simple">IBSP</abbrev> 174446); Cave S11B-49 (<named-content xmlns:xlink="http://www.w3.org/1999/xlink" content-type="dwc:verbatimCoordinates" xlink:type="simple"><named-content content-type="geo-json" specific-use="{&#34;type&#34;:&#34;Point&#34;,&#34;coordinates&#34;:[-50.389167,-6.358611]}" id="NCID0EHGAE" xlink:type="simple">6°21'31"S, 50°23'21"W</named-content></named-content>), 2♂, 23/VIII−02/IX/2007 (<abbrev xmlns:xlink="http://www.w3.org/1999/xlink" content-type="institution" xlink:title="Instituto Butantan, São Paulo" id="ABBRID0EMGAE" xlink:type="simple">IBSP</abbrev> 174448); Cave S11C-14 (<named-content xmlns:xlink="http://www.w3.org/1999/xlink" content-type="dwc:verbatimCoordinates" xlink:type="simple"><named-content content-type="geo-json" specific-use="{&#34;type&#34;:&#34;Point&#34;,&#34;coordinates&#34;:[-50.382500,-6.402778]}" id="NCID0EUGAE" xlink:type="simple">6°24'10"S, 50°22'57"W</named-content></named-content>), 3♂5♀, 23/VIII−02/IX/2007 (<abbrev xmlns:xlink="http://www.w3.org/1999/xlink" content-type="institution" xlink:title="Instituto Butantan, São Paulo" id="ABBRID0EZGAE" xlink:type="simple">IBSP</abbrev> 174451); Cave S11C-27 (<named-content xmlns:xlink="http://www.w3.org/1999/xlink" content-type="dwc:verbatimCoordinates" xlink:type="simple"><named-content content-type="geo-json" specific-use="{&#34;type&#34;:&#34;Point&#34;,&#34;coordinates&#34;:[-50.389167,-6.397500]}" id="NCID0EBHAE" xlink:type="simple">6°23'51"S, 50°23'21"W</named-content></named-content>), 2♀, 23/VIII−02/IX/2007 (<abbrev xmlns:xlink="http://www.w3.org/1999/xlink" content-type="institution" xlink:title="Instituto Butantan, São Paulo" id="ABBRID0EGHAE" xlink:type="simple">IBSP</abbrev> 174453) all collected by R. Andrade &amp; I. Arnori et al.; Cave S11D-06 (<named-content xmlns:xlink="http://www.w3.org/1999/xlink" content-type="dwc:verbatimCoordinates" xlink:type="simple"><named-content content-type="geo-json" specific-use="{&#34;type&#34;:&#34;Point&#34;,&#34;coordinates&#34;:[-50.350278,-6.401111]}" id="NCID0EOHAE" xlink:type="simple">6°24'4"S, 50°21'1"W</named-content></named-content>), 1♂1♀, 19–22/II/2010 (<abbrev xmlns:xlink="http://www.w3.org/1999/xlink" content-type="institution" xlink:title="Instituto Butantan, São Paulo" id="ABBRID0ETHAE" xlink:type="simple">IBSP</abbrev> 175534); Cave S11D-11 (<named-content xmlns:xlink="http://www.w3.org/1999/xlink" content-type="dwc:verbatimCoordinates" xlink:type="simple"><named-content content-type="geo-json" specific-use="{&#34;type&#34;:&#34;Point&#34;,&#34;coordinates&#34;:[-50.358333,-6.397500]}" id="NCID0E2HAE" xlink:type="simple">6°23'51"S, 50°21'30"W</named-content></named-content>), 1♀, 13–30/I/2010 (<abbrev xmlns:xlink="http://www.w3.org/1999/xlink" content-type="institution" xlink:title="Instituto Butantan, São Paulo" id="ABBRID0EAIAE" xlink:type="simple">IBSP</abbrev> 175512); Cave S11D-43 (<named-content xmlns:xlink="http://www.w3.org/1999/xlink" content-type="dwc:verbatimCoordinates" xlink:type="simple"><named-content content-type="geo-json" specific-use="{&#34;type&#34;:&#34;Point&#34;,&#34;coordinates&#34;:[-50.321389,-6.413333]}" id="NCID0EIIAE" xlink:type="simple">6°24'48"S, 50°19'17"W</named-content></named-content>), 1♂2♀, 13–30/I/2010 (<abbrev xmlns:xlink="http://www.w3.org/1999/xlink" content-type="institution" xlink:title="Instituto Butantan, São Paulo" id="ABBRID0ENIAE" xlink:type="simple">IBSP</abbrev> 175521); Cave S11D-64 (<named-content xmlns:xlink="http://www.w3.org/1999/xlink" content-type="dwc:verbatimCoordinates" xlink:type="simple"><named-content content-type="geo-json" specific-use="{&#34;type&#34;:&#34;Point&#34;,&#34;coordinates&#34;:[-50.313333,-6.391944]}" id="NCID0EVIAE" xlink:type="simple">6°23'31"S, 50°18'48"W</named-content></named-content>), 1♂1♀, 01–14/VII/2010 (<abbrev xmlns:xlink="http://www.w3.org/1999/xlink" content-type="institution" xlink:title="Instituto Butantan, São Paulo" id="ABBRID0E1IAE" xlink:type="simple">IBSP</abbrev> 175653); Cave S11D-78 (<named-content xmlns:xlink="http://www.w3.org/1999/xlink" content-type="dwc:verbatimCoordinates" xlink:type="simple"><named-content content-type="geo-json" specific-use="{&#34;type&#34;:&#34;Point&#34;,&#34;coordinates&#34;:[-50.316111,-6.392222]}" id="NCID0ECJAE" xlink:type="simple">6°23'32"S, 50°18'58"W</named-content></named-content>), 1♀, 13–30/I/2010 (<abbrev xmlns:xlink="http://www.w3.org/1999/xlink" content-type="institution" xlink:title="Instituto Butantan, São Paulo" id="ABBRID0EHJAE" xlink:type="simple">IBSP</abbrev> 175423) all collected by R. Andrade &amp; I. Cizauskas et al.; Parauapebas, Cave CRIS-28 (<named-content xmlns:xlink="http://www.w3.org/1999/xlink" content-type="dwc:verbatimCoordinates" xlink:type="simple"><named-content content-type="geo-json" specific-use="{&#34;type&#34;:&#34;Point&#34;,&#34;coordinates&#34;:[-49.709167,-6.458611]}" id="NCID0EPJAE" xlink:type="simple">6°27'31"S, 49°42'33"W</named-content></named-content>), 2♀, 29/VII−06/VIII/2008, R. Andrade (<abbrev xmlns:xlink="http://www.w3.org/1999/xlink" content-type="institution" xlink:title="Instituto Butantan, São Paulo" id="ABBRID0EUJAE" xlink:type="simple">IBSP</abbrev> 174624); Floresta Nacional de Carajás. Serra Norte, Cave GEM-1564, 10♀, 17–24/X/2008 (<abbrev xmlns:xlink="http://www.w3.org/1999/xlink" content-type="institution" xlink:title="Instituto Butantan, São Paulo" id="ABBRID0EZJAE" xlink:type="simple">IBSP</abbrev> 174508); Cave GEM-1590, 5♀, 17–24/X/2008, R. Andrade (<abbrev xmlns:xlink="http://www.w3.org/1999/xlink" content-type="institution" xlink:title="Instituto Butantan, São Paulo" id="ABBRID0E5JAE" xlink:type="simple">IBSP</abbrev> 174521); Cave N1_0002 (<named-content xmlns:xlink="http://www.w3.org/1999/xlink" content-type="dwc:verbatimCoordinates" xlink:type="simple"><named-content content-type="geo-json" specific-use="{&#34;type&#34;:&#34;Point&#34;,&#34;coordinates&#34;:[-50.270000,-6.040000]}" id="NCID0EGKAE" xlink:type="simple">6°2'24"S, 50°16'12"W</named-content></named-content>), 1♀, 28/IX-03/X/2007, R. Andrade &amp; I. Arnori et al. (<abbrev xmlns:xlink="http://www.w3.org/1999/xlink" content-type="institution" xlink:title="Instituto Butantan, São Paulo" id="ABBRID0ELKAE" xlink:type="simple">IBSP</abbrev> 174652); Cave N1_0004 (<named-content xmlns:xlink="http://www.w3.org/1999/xlink" content-type="dwc:verbatimCoordinates" xlink:type="simple"><named-content content-type="geo-json" specific-use="{&#34;type&#34;:&#34;Point&#34;,&#34;coordinates&#34;:[-50.270000,-6.039722]}" id="NCID0ETKAE" xlink:type="simple">6°2'23"S, 50°16'12"W</named-content></named-content>), 1♂8♀, 28/IX-03/X/2007, R. Andrade &amp; I. Arnori et al. (<abbrev xmlns:xlink="http://www.w3.org/1999/xlink" content-type="institution" xlink:title="Instituto Butantan, São Paulo" id="ABBRID0EYKAE" xlink:type="simple">IBSP</abbrev> 174655); 3♀, 16/VII-06/VIII/2014, Equipe Carste et al. (<abbrev xmlns:xlink="http://www.w3.org/1999/xlink" content-type="institution" xlink:title="Instituto Butantan, São Paulo" id="ABBRID0E4KAE" xlink:type="simple">IBSP</abbrev> 188836, <abbrev xmlns:xlink="http://www.w3.org/1999/xlink" content-type="institution" xlink:title="Instituto Butantan, São Paulo" id="ABBRID0ECLAE" xlink:type="simple">IBSP</abbrev> 188842); Cave N1_0008 (<named-content xmlns:xlink="http://www.w3.org/1999/xlink" content-type="dwc:verbatimCoordinates" xlink:type="simple"><named-content content-type="geo-json" specific-use="{&#34;type&#34;:&#34;Point&#34;,&#34;coordinates&#34;:[-50.270278,-6.038889]}" id="NCID0EKLAE" xlink:type="simple">6°2'20"S, 50°16'13"W</named-content></named-content>), 6♀, 28/IX−03/X/2007 (<abbrev xmlns:xlink="http://www.w3.org/1999/xlink" content-type="institution" xlink:title="Instituto Butantan, São Paulo" id="ABBRID0EPLAE" xlink:type="simple">IBSP</abbrev> 174657, <abbrev xmlns:xlink="http://www.w3.org/1999/xlink" content-type="institution" xlink:title="Instituto Butantan, São Paulo" id="ABBRID0EULAE" xlink:type="simple">IBSP</abbrev> 174656); Cave N1_0014 (<named-content xmlns:xlink="http://www.w3.org/1999/xlink" content-type="dwc:verbatimCoordinates" xlink:type="simple"><named-content content-type="geo-json" specific-use="{&#34;type&#34;:&#34;Point&#34;,&#34;coordinates&#34;:[-50.272222,-6.033889]}" id="NCID0E3LAE" xlink:type="simple">6°2'2"S, 50°16'20"W</named-content></named-content>), 4♀, 28/IX−03/X/2007 (<abbrev xmlns:xlink="http://www.w3.org/1999/xlink" content-type="institution" xlink:title="Instituto Butantan, São Paulo" id="ABBRID0EBMAE" xlink:type="simple">IBSP</abbrev> 174662); Cave N1_0015 (<named-content xmlns:xlink="http://www.w3.org/1999/xlink" content-type="dwc:verbatimCoordinates" xlink:type="simple"><named-content content-type="geo-json" specific-use="{&#34;type&#34;:&#34;Point&#34;,&#34;coordinates&#34;:[-50.271111,-6.033889]}" id="NCID0EJMAE" xlink:type="simple">6°2'2"S, 50°16'16"W</named-content></named-content>), 1♂7♀, 28/IX−03/X/2007 (<abbrev xmlns:xlink="http://www.w3.org/1999/xlink" content-type="institution" xlink:title="Instituto Butantan, São Paulo" id="ABBRID0EOMAE" xlink:type="simple">IBSP</abbrev> 174665, <abbrev xmlns:xlink="http://www.w3.org/1999/xlink" content-type="institution" xlink:title="Instituto Butantan, São Paulo" id="ABBRID0ETMAE" xlink:type="simple">IBSP</abbrev> 174664); Cave N1_0018 (<named-content xmlns:xlink="http://www.w3.org/1999/xlink" content-type="dwc:verbatimCoordinates" xlink:type="simple"><named-content content-type="geo-json" specific-use="{&#34;type&#34;:&#34;Point&#34;,&#34;coordinates&#34;:[-50.271389,-6.033611]}" id="NCID0E2MAE" xlink:type="simple">6°2'1"S, 50°16'17"W</named-content></named-content>)<!--PageBreak-->, 2♂1♀, 28/IX−03/X/2007 (<abbrev xmlns:xlink="http://www.w3.org/1999/xlink" content-type="institution" xlink:title="Instituto Butantan, São Paulo" id="ABBRID0ECNAE" xlink:type="simple">IBSP</abbrev> 174669) all collected by R. Andrade &amp; I. Arnori et al.; Cave N1_0019 (<named-content xmlns:xlink="http://www.w3.org/1999/xlink" content-type="dwc:verbatimCoordinates" xlink:type="simple"><named-content content-type="geo-json" specific-use="{&#34;type&#34;:&#34;Point&#34;,&#34;coordinates&#34;:[-50.271389,-6.033611]}" id="NCID0EKNAE" xlink:type="simple">6°2'1"S, 50°16'17"W</named-content></named-content>), 1♀, 16/VII−06/VIII/2014, Equipe Carste et al. (<abbrev xmlns:xlink="http://www.w3.org/1999/xlink" content-type="institution" xlink:title="Instituto Butantan, São Paulo" id="ABBRID0EPNAE" xlink:type="simple">IBSP</abbrev> 188834); Cave N1_0020 (<named-content xmlns:xlink="http://www.w3.org/1999/xlink" content-type="dwc:verbatimCoordinates" xlink:type="simple"><named-content content-type="geo-json" specific-use="{&#34;type&#34;:&#34;Point&#34;,&#34;coordinates&#34;:[-50.300278,-6.031389]}" id="NCID0EXNAE" xlink:type="simple">6°1'53"S, 50°18'1"W</named-content></named-content>), 1♀, 28/IX−03/X/2007 (<abbrev xmlns:xlink="http://www.w3.org/1999/xlink" content-type="institution" xlink:title="Instituto Butantan, São Paulo" id="ABBRID0E3NAE" xlink:type="simple">IBSP</abbrev> 174674); Cave N1_0022 (<named-content xmlns:xlink="http://www.w3.org/1999/xlink" content-type="dwc:verbatimCoordinates" xlink:type="simple"><named-content content-type="geo-json" specific-use="{&#34;type&#34;:&#34;Point&#34;,&#34;coordinates&#34;:[-50.271944,-6.032500]}" id="NCID0EEOAE" xlink:type="simple">6°1'57"S, 50°16'19"W</named-content></named-content>), 2♂ 5♀, 28/IX−03/X/2007 (<abbrev xmlns:xlink="http://www.w3.org/1999/xlink" content-type="institution" xlink:title="Instituto Butantan, São Paulo" id="ABBRID0EJOAE" xlink:type="simple">IBSP</abbrev> 174679, <abbrev xmlns:xlink="http://www.w3.org/1999/xlink" content-type="institution" xlink:title="Instituto Butantan, São Paulo" id="ABBRID0EOOAE" xlink:type="simple">IBSP</abbrev> 174683); Cave N1_0025 (<named-content xmlns:xlink="http://www.w3.org/1999/xlink" content-type="dwc:verbatimCoordinates" xlink:type="simple"><named-content content-type="geo-json" specific-use="{&#34;type&#34;:&#34;Point&#34;,&#34;coordinates&#34;:[-50.272222,-6.031389]}" id="NCID0EWOAE" xlink:type="simple">6°1'53"S, 50°16'20"W</named-content></named-content>), 6♂17♀, 28/IX-03/X/2007 (<abbrev xmlns:xlink="http://www.w3.org/1999/xlink" content-type="institution" xlink:title="Instituto Butantan, São Paulo" id="ABBRID0E2OAE" xlink:type="simple">IBSP</abbrev> 174685) all collected by R. Andrade &amp; I. Arnori et al.; 1♂, 02–29/IV/2015, Equipe Carste et al. (<abbrev xmlns:xlink="http://www.w3.org/1999/xlink" content-type="institution" xlink:title="Instituto Butantan, São Paulo" id="ABBRID0EAPAE" xlink:type="simple">IBSP</abbrev> 188847); Cave N1_0037 (<named-content xmlns:xlink="http://www.w3.org/1999/xlink" content-type="dwc:verbatimCoordinates" xlink:type="simple"><named-content content-type="geo-json" specific-use="{&#34;type&#34;:&#34;Point&#34;,&#34;coordinates&#34;:[-50.274444,-6.030556]}" id="NCID0EIPAE" xlink:type="simple">6°1'50"S, 50°16'28"W</named-content></named-content>), 2♀, 28/IX-03/X/2007, R. Andrade &amp; I. Arnori et al. (<abbrev xmlns:xlink="http://www.w3.org/1999/xlink" content-type="institution" xlink:title="Instituto Butantan, São Paulo" id="ABBRID0ENPAE" xlink:type="simple">IBSP</abbrev> 174688); Cave N1_0055 (<named-content xmlns:xlink="http://www.w3.org/1999/xlink" content-type="dwc:verbatimCoordinates" xlink:type="simple"><named-content content-type="geo-json" specific-use="{&#34;type&#34;:&#34;Point&#34;,&#34;coordinates&#34;:[-50.278611,-6.020000]}" id="NCID0EVPAE" xlink:type="simple">6°1'12"S, 50°16'43"W</named-content></named-content>), 1♀, 16/VII−06/VIII/2014, Equipe Carste et al. (<abbrev xmlns:xlink="http://www.w3.org/1999/xlink" content-type="institution" xlink:title="Instituto Butantan, São Paulo" id="ABBRID0E1PAE" xlink:type="simple">IBSP</abbrev> 188831); Cave N1_0064 (<named-content xmlns:xlink="http://www.w3.org/1999/xlink" content-type="dwc:verbatimCoordinates" xlink:type="simple"><named-content content-type="geo-json" specific-use="{&#34;type&#34;:&#34;Point&#34;,&#34;coordinates&#34;:[-50.279167,-6.018611]}" id="NCID0ECQAE" xlink:type="simple">6°1'7"S; 50°16'45"W</named-content></named-content>), 3♀, 28/IX−03/X/2007 (<abbrev xmlns:xlink="http://www.w3.org/1999/xlink" content-type="institution" xlink:title="Instituto Butantan, São Paulo" id="ABBRID0EHQAE" xlink:type="simple">IBSP</abbrev> 174692); Cave N1_0072 (<named-content xmlns:xlink="http://www.w3.org/1999/xlink" content-type="dwc:verbatimCoordinates" xlink:type="simple"><named-content content-type="geo-json" specific-use="{&#34;type&#34;:&#34;Point&#34;,&#34;coordinates&#34;:[-50.288333,-6.020278]}" id="NCID0EPQAE" xlink:type="simple">6°1'13"S; 50°17'18"W</named-content></named-content>), 4♀, 28/IX−03/X/2007 (<abbrev xmlns:xlink="http://www.w3.org/1999/xlink" content-type="institution" xlink:title="Instituto Butantan, São Paulo" id="ABBRID0EUQAE" xlink:type="simple">IBSP</abbrev> 174698) all collected by R. Andrade &amp; I. Arnori et al.; Cave N1_0073 (<named-content xmlns:xlink="http://www.w3.org/1999/xlink" content-type="dwc:verbatimCoordinates" xlink:type="simple"><named-content content-type="geo-json" specific-use="{&#34;type&#34;:&#34;Point&#34;,&#34;coordinates&#34;:[-50.288056,-6.020278]}" id="NCID0E3QAE" xlink:type="simple">6°1'13"S; 50°17'17"W</named-content></named-content>), 1♂5♀, 16/VII−06/VIII/2014 (<abbrev xmlns:xlink="http://www.w3.org/1999/xlink" content-type="institution" xlink:title="Instituto Butantan, São Paulo" id="ABBRID0EBRAE" xlink:type="simple">IBSP</abbrev> 188845, <abbrev xmlns:xlink="http://www.w3.org/1999/xlink" content-type="institution" xlink:title="Instituto Butantan, São Paulo" id="ABBRID0EGRAE" xlink:type="simple">IBSP</abbrev> 188833, <abbrev xmlns:xlink="http://www.w3.org/1999/xlink" content-type="institution" xlink:title="Instituto Butantan, São Paulo" id="ABBRID0ELRAE" xlink:type="simple">IBSP</abbrev> 188838); 1♀, 02–29/IV/2015, Equipe Carste et al. (<abbrev xmlns:xlink="http://www.w3.org/1999/xlink" content-type="institution" xlink:title="Instituto Butantan, São Paulo" id="ABBRID0EQRAE" xlink:type="simple">IBSP</abbrev> 188843); Cave N1_0075 (<named-content xmlns:xlink="http://www.w3.org/1999/xlink" content-type="dwc:verbatimCoordinates" xlink:type="simple"><named-content content-type="geo-json" specific-use="{&#34;type&#34;:&#34;Point&#34;,&#34;coordinates&#34;:[-50.280278,-6.020556]}" id="NCID0EYRAE" xlink:type="simple">6°1'14"S, 50°16'49"W</named-content></named-content>), 2♀, 28/IX-03/X/2007 (<abbrev xmlns:xlink="http://www.w3.org/1999/xlink" content-type="institution" xlink:title="Instituto Butantan, São Paulo" id="ABBRID0E4RAE" xlink:type="simple">IBSP</abbrev> 174699, <abbrev xmlns:xlink="http://www.w3.org/1999/xlink" content-type="institution" xlink:title="Instituto Butantan, São Paulo" id="ABBRID0ECSAE" xlink:type="simple">IBSP</abbrev> 174700); Cave N1_0098 (<named-content xmlns:xlink="http://www.w3.org/1999/xlink" content-type="dwc:verbatimCoordinates" xlink:type="simple"><named-content content-type="geo-json" specific-use="{&#34;type&#34;:&#34;Point&#34;,&#34;coordinates&#34;:[-50.284722,-6.019167]}" id="NCID0EKSAE" xlink:type="simple">6°1'9"S, 50°17'5"W</named-content></named-content>), 2♀, 28/IX-03/X/2007 (<abbrev xmlns:xlink="http://www.w3.org/1999/xlink" content-type="institution" xlink:title="Instituto Butantan, São Paulo" id="ABBRID0EPSAE" xlink:type="simple">IBSP</abbrev> 174706); Cave N1_0103 (<named-content xmlns:xlink="http://www.w3.org/1999/xlink" content-type="dwc:verbatimCoordinates" xlink:type="simple"><named-content content-type="geo-json" specific-use="{&#34;type&#34;:&#34;Point&#34;,&#34;coordinates&#34;:[-50.298611,-6.003611]}" id="NCID0EXSAE" xlink:type="simple">6°0'13"S, 50°17'55"W</named-content></named-content>), 3♂10♀, 28/IX-03/X/2007 (<abbrev xmlns:xlink="http://www.w3.org/1999/xlink" content-type="institution" xlink:title="Instituto Butantan, São Paulo" id="ABBRID0E3SAE" xlink:type="simple">IBSP</abbrev> 174707, <abbrev xmlns:xlink="http://www.w3.org/1999/xlink" content-type="institution" xlink:title="Instituto Butantan, São Paulo" id="ABBRID0EBTAE" xlink:type="simple">IBSP</abbrev> 174708) all collected by R. Andrade &amp; I. Arnori et al.; Cave N1_0109 (<named-content xmlns:xlink="http://www.w3.org/1999/xlink" content-type="dwc:verbatimCoordinates" xlink:type="simple"><named-content content-type="geo-json" specific-use="{&#34;type&#34;:&#34;Point&#34;,&#34;coordinates&#34;:[-50.311389,-6.011389]}" id="NCID0EJTAE" xlink:type="simple">6°0'41"S, 50°18'41"W</named-content></named-content>), 4♂2♀, 16/VII−06/VIII/2014, Equipe Carste et al. (<abbrev xmlns:xlink="http://www.w3.org/1999/xlink" content-type="institution" xlink:title="Instituto Butantan, São Paulo" id="ABBRID0EOTAE" xlink:type="simple">IBSP</abbrev> 188848, <abbrev xmlns:xlink="http://www.w3.org/1999/xlink" content-type="institution" xlink:title="Instituto Butantan, São Paulo" id="ABBRID0ETTAE" xlink:type="simple">IBSP</abbrev> 188846); Cave N1_0116 (<named-content xmlns:xlink="http://www.w3.org/1999/xlink" content-type="dwc:verbatimCoordinates" xlink:type="simple"><named-content content-type="geo-json" specific-use="{&#34;type&#34;:&#34;Point&#34;,&#34;coordinates&#34;:[-50.313889,-6.010833]}" id="NCID0E2TAE" xlink:type="simple">6°0'39"S, 50°18'50"W</named-content></named-content>) 1♂3♀, 28/IX−03/X/2007 (<abbrev xmlns:xlink="http://www.w3.org/1999/xlink" content-type="institution" xlink:title="Instituto Butantan, São Paulo" id="ABBRID0EAUAE" xlink:type="simple">IBSP</abbrev> 174711), collected by R. Andrade &amp; I. Arnori et al.; Cave N1_0141 (<named-content xmlns:xlink="http://www.w3.org/1999/xlink" content-type="dwc:verbatimCoordinates" xlink:type="simple"><named-content content-type="geo-json" specific-use="{&#34;type&#34;:&#34;Point&#34;,&#34;coordinates&#34;:[-50.275556,-6.042778]}" id="NCID0EIUAE" xlink:type="simple">6°2'34"S, 50°16'32"W</named-content></named-content>), 1♂10♀, 16/VII-06/VIII/2014 (<abbrev xmlns:xlink="http://www.w3.org/1999/xlink" content-type="institution" xlink:title="Instituto Butantan, São Paulo" id="ABBRID0ENUAE" xlink:type="simple">IBSP</abbrev> 188840) collected by Equipe Carste et al.; Cave N1_0143 (<named-content xmlns:xlink="http://www.w3.org/1999/xlink" content-type="dwc:verbatimCoordinates" xlink:type="simple"><named-content content-type="geo-json" specific-use="{&#34;type&#34;:&#34;Point&#34;,&#34;coordinates&#34;:[-50.290833,-6.026667]}" id="NCID0EVUAE" xlink:type="simple">6°1'36"S, 50°17'27"W</named-content></named-content>), 3♂8♀, 28/IX−03/X/2007 (<abbrev xmlns:xlink="http://www.w3.org/1999/xlink" content-type="institution" xlink:title="Instituto Butantan, São Paulo" id="ABBRID0E1UAE" xlink:type="simple">IBSP</abbrev> 174718, <abbrev xmlns:xlink="http://www.w3.org/1999/xlink" content-type="institution" xlink:title="Instituto Butantan, São Paulo" id="ABBRID0E6UAE" xlink:type="simple">IBSP</abbrev> 174714); Cave N1_0170 (<named-content xmlns:xlink="http://www.w3.org/1999/xlink" content-type="dwc:verbatimCoordinates" xlink:type="simple"><named-content content-type="geo-json" specific-use="{&#34;type&#34;:&#34;Point&#34;,&#34;coordinates&#34;:[-50.299444,-6.023056]}" id="NCID0EHVAE" xlink:type="simple">6°1'23"S, 50°17'58"W</named-content></named-content>), 3♀, 28/IX−03/X/2007 (<abbrev xmlns:xlink="http://www.w3.org/1999/xlink" content-type="institution" xlink:title="Instituto Butantan, São Paulo" id="ABBRID0EMVAE" xlink:type="simple">IBSP</abbrev> 174724); Cave N1_0173 (<named-content xmlns:xlink="http://www.w3.org/1999/xlink" content-type="dwc:verbatimCoordinates" xlink:type="simple"><named-content content-type="geo-json" specific-use="{&#34;type&#34;:&#34;Point&#34;,&#34;coordinates&#34;:[-50.298611,-6.024167]}" id="NCID0EUVAE" xlink:type="simple">6°1'27"S, 50°17'55"W</named-content></named-content>), 3♀, 28/IX−03/X/2007 (<abbrev xmlns:xlink="http://www.w3.org/1999/xlink" content-type="institution" xlink:title="Instituto Butantan, São Paulo" id="ABBRID0EZVAE" xlink:type="simple">IBSP</abbrev> 174726) all collected by R. Andrade &amp; I. Arnori et al.; Cave N1–0162 (<named-content xmlns:xlink="http://www.w3.org/1999/xlink" content-type="dwc:verbatimCoordinates" xlink:type="simple"><named-content content-type="geo-json" specific-use="{&#34;type&#34;:&#34;Point&#34;,&#34;coordinates&#34;:[-50.312778,-6.015278]}" id="NCID0EBWAE" xlink:type="simple">6°0'55"S, 50°18'46"W</named-content></named-content>), 1♀, 02–29/IV/2015 (<abbrev xmlns:xlink="http://www.w3.org/1999/xlink" content-type="institution" xlink:title="Instituto Butantan, São Paulo" id="ABBRID0EGWAE" xlink:type="simple">IBSP</abbrev> 188841), collected by Equipe Carste et al.; Cave N2-026 (<named-content xmlns:xlink="http://www.w3.org/1999/xlink" content-type="dwc:verbatimCoordinates" xlink:type="simple"><named-content content-type="geo-json" specific-use="{&#34;type&#34;:&#34;Point&#34;,&#34;coordinates&#34;:[-50.239722,-6.054444]}" id="NCID0EOWAE" xlink:type="simple">6°3'16"S, 50°14'23"W</named-content></named-content>), 1♂1♀, 26/IX-17/X/2012 (<abbrev xmlns:xlink="http://www.w3.org/1999/xlink" content-type="institution" xlink:title="Instituto Butantan, São Paulo" id="ABBRID0ETWAE" xlink:type="simple">IBSP</abbrev> 178499); 2♂3♀, 03–17/IV/2013 (<abbrev xmlns:xlink="http://www.w3.org/1999/xlink" content-type="institution" xlink:title="Instituto Butantan, São Paulo" id="ABBRID0EYWAE" xlink:type="simple">IBSP</abbrev> 178502, <abbrev xmlns:xlink="http://www.w3.org/1999/xlink" content-type="institution" xlink:title="Instituto Butantan, São Paulo" id="ABBRID0E4WAE" xlink:type="simple">IBSP</abbrev> 178501); Cave N3_0003 (<named-content xmlns:xlink="http://www.w3.org/1999/xlink" content-type="dwc:verbatimCoordinates" xlink:type="simple"><named-content content-type="geo-json" specific-use="{&#34;type&#34;:&#34;Point&#34;,&#34;coordinates&#34;:[-50.200833,-6.028889]}" id="NCID0EFXAE" xlink:type="simple">6°1'44"S, 50°12'3"W</named-content></named-content>), 1♂, 26/IX−17/X/2012 (<abbrev xmlns:xlink="http://www.w3.org/1999/xlink" content-type="institution" xlink:title="Instituto Butantan, São Paulo" id="ABBRID0EKXAE" xlink:type="simple">IBSP</abbrev> 178481), 1♂1♀, 05–17/III/2013 (<abbrev xmlns:xlink="http://www.w3.org/1999/xlink" content-type="institution" xlink:title="Instituto Butantan, São Paulo" id="ABBRID0EPXAE" xlink:type="simple">IBSP</abbrev> 178504, <abbrev xmlns:xlink="http://www.w3.org/1999/xlink" content-type="institution" xlink:title="Instituto Butantan, São Paulo" id="ABBRID0EUXAE" xlink:type="simple">IBSP</abbrev> 178505); Cave N3_0004 (<named-content xmlns:xlink="http://www.w3.org/1999/xlink" content-type="dwc:verbatimCoordinates" xlink:type="simple"><named-content content-type="geo-json" specific-use="{&#34;type&#34;:&#34;Point&#34;,&#34;coordinates&#34;:[-50.200556,-6.029167]}" id="NCID0E3XAE" xlink:type="simple">6°1'45"S, 50°12'2"W</named-content></named-content>), 2♂0♀, 26/IX-17/X/2012 (<abbrev xmlns:xlink="http://www.w3.org/1999/xlink" content-type="institution" xlink:title="Instituto Butantan, São Paulo" id="ABBRID0EBYAE" xlink:type="simple">IBSP</abbrev> 178482); Cave N3_0006 (<named-content xmlns:xlink="http://www.w3.org/1999/xlink" content-type="dwc:verbatimCoordinates" xlink:type="simple"><named-content content-type="geo-json" specific-use="{&#34;type&#34;:&#34;Point&#34;,&#34;coordinates&#34;:[-50.200833,-6.029167]}" id="NCID0EJYAE" xlink:type="simple">6°1'45"S, 50°12'3"W</named-content></named-content>), 1♂1♀, 26/IX−17/X/2012 (<abbrev xmlns:xlink="http://www.w3.org/1999/xlink" content-type="institution" xlink:title="Instituto Butantan, São Paulo" id="ABBRID0EOYAE" xlink:type="simple">IBSP</abbrev> 178486, <abbrev xmlns:xlink="http://www.w3.org/1999/xlink" content-type="institution" xlink:title="Instituto Butantan, São Paulo" id="ABBRID0ETYAE" xlink:type="simple">IBSP</abbrev> 178485) 1♂1♀, 05–17/III/2013 (<abbrev xmlns:xlink="http://www.w3.org/1999/xlink" content-type="institution" xlink:title="Instituto Butantan, São Paulo" id="ABBRID0EYYAE" xlink:type="simple">IBSP</abbrev> 178506); Cave N3_0023 (<named-content xmlns:xlink="http://www.w3.org/1999/xlink" content-type="dwc:verbatimCoordinates" xlink:type="simple"><named-content content-type="geo-json" specific-use="{&#34;type&#34;:&#34;Point&#34;,&#34;coordinates&#34;:[-50.219444,-6.043056]}" id="NCID0EAZAE" xlink:type="simple">6°2'35"S, 50°13'10"W</named-content></named-content>), 4♂2♀, 05–17/III/2013 (<abbrev xmlns:xlink="http://www.w3.org/1999/xlink" content-type="institution" xlink:title="Instituto Butantan, São Paulo" id="ABBRID0EFZAE" xlink:type="simple">IBSP</abbrev> 178508, <abbrev xmlns:xlink="http://www.w3.org/1999/xlink" content-type="institution" xlink:title="Instituto Butantan, São Paulo" id="ABBRID0EKZAE" xlink:type="simple">IBSP</abbrev> 178507) 1♂1♀, 02–23/VIII/2013 (<abbrev xmlns:xlink="http://www.w3.org/1999/xlink" content-type="institution" xlink:title="Instituto Butantan, São Paulo" id="ABBRID0EPZAE" xlink:type="simple">IBSP</abbrev> 178539); Cave N3_0026 (<named-content xmlns:xlink="http://www.w3.org/1999/xlink" content-type="dwc:verbatimCoordinates" xlink:type="simple"><named-content content-type="geo-json" specific-use="{&#34;type&#34;:&#34;Point&#34;,&#34;coordinates&#34;:[-50.219167,-6.044167]}" id="NCID0EXZAE" xlink:type="simple">6°2'39"S, 50°13'9"W</named-content></named-content>), 2♂, 26/IX−17/X/2012 (<abbrev xmlns:xlink="http://www.w3.org/1999/xlink" content-type="institution" xlink:title="Instituto Butantan, São Paulo" id="ABBRID0E3ZAE" xlink:type="simple">IBSP</abbrev> 178489, <abbrev xmlns:xlink="http://www.w3.org/1999/xlink" content-type="institution" xlink:title="Instituto Butantan, São Paulo" id="ABBRID0EB1AE" xlink:type="simple">IBSP</abbrev> 178491); 4♂1♀, 05–17/III/2013 (<abbrev xmlns:xlink="http://www.w3.org/1999/xlink" content-type="institution" xlink:title="Instituto Butantan, São Paulo" id="ABBRID0EG1AE" xlink:type="simple">IBSP</abbrev> 178509, <abbrev xmlns:xlink="http://www.w3.org/1999/xlink" content-type="institution" xlink:title="Instituto Butantan, São Paulo" id="ABBRID0EL1AE" xlink:type="simple">IBSP</abbrev> 178512, <abbrev xmlns:xlink="http://www.w3.org/1999/xlink" content-type="institution" xlink:title="Instituto Butantan, São Paulo" id="ABBRID0EQ1AE" xlink:type="simple">IBSP</abbrev> 178510); Cave N3_0033 (<named-content xmlns:xlink="http://www.w3.org/1999/xlink" content-type="dwc:verbatimCoordinates" xlink:type="simple"><named-content content-type="geo-json" specific-use="{&#34;type&#34;:&#34;Point&#34;,&#34;coordinates&#34;:[-50.220000,-6.045000]}" id="NCID0EY1AE" xlink:type="simple">6°2'42"S, 50°13'12"W</named-content></named-content>), 2♂, 26/IX−17/X/2012 (<abbrev xmlns:xlink="http://www.w3.org/1999/xlink" content-type="institution" xlink:title="Instituto Butantan, São Paulo" id="ABBRID0E41AE" xlink:type="simple">IBSP</abbrev> 178492); 2♂3♀, 05–17/III/2013 (<abbrev xmlns:xlink="http://www.w3.org/1999/xlink" content-type="institution" xlink:title="Instituto Butantan, São Paulo" id="ABBRID0EC2AE" xlink:type="simple">IBSP</abbrev> 178514, <abbrev xmlns:xlink="http://www.w3.org/1999/xlink" content-type="institution" xlink:title="Instituto Butantan, São Paulo" id="ABBRID0EH2AE" xlink:type="simple">IBSP</abbrev> 178515); Cave N3_0036 (<named-content xmlns:xlink="http://www.w3.org/1999/xlink" content-type="dwc:verbatimCoordinates" xlink:type="simple"><named-content content-type="geo-json" specific-use="{&#34;type&#34;:&#34;Point&#34;,&#34;coordinates&#34;:[-50.220278,-6.046111]}" id="NCID0EP2AE" xlink:type="simple">6°2'46"S, 50°13'13"W</named-content></named-content>), 1♂0♀, 26/IX−17/X/2012 (<abbrev xmlns:xlink="http://www.w3.org/1999/xlink" content-type="institution" xlink:title="Instituto Butantan, São Paulo" id="ABBRID0EU2AE" xlink:type="simple">IBSP</abbrev> 178494); Cave N3_0037 (<named-content xmlns:xlink="http://www.w3.org/1999/xlink" content-type="dwc:verbatimCoordinates" xlink:type="simple"><named-content content-type="geo-json" specific-use="{&#34;type&#34;:&#34;Point&#34;,&#34;coordinates&#34;:[-50.220556,-6.045833]}" id="NCID0E32AE" xlink:type="simple">6°2'45"S, 50°13'14"W</named-content></named-content>), 1♀, 05–17/III/2013 (<abbrev xmlns:xlink="http://www.w3.org/1999/xlink" content-type="institution" xlink:title="Instituto Butantan, São Paulo" id="ABBRID0EB3AE" xlink:type="simple">IBSP</abbrev> 178516); 1♂1♀, 26/IX−17/X/2012 (<abbrev xmlns:xlink="http://www.w3.org/1999/xlink" content-type="institution" xlink:title="Instituto Butantan, São Paulo" id="ABBRID0EG3AE" xlink:type="simple">IBSP</abbrev> 178495); Cave N3_0039 (<named-content xmlns:xlink="http://www.w3.org/1999/xlink" content-type="dwc:verbatimCoordinates" xlink:type="simple"><named-content content-type="geo-json" specific-use="{&#34;type&#34;:&#34;Point&#34;,&#34;coordinates&#34;:[-50.222500,-6.040000]}" id="NCID0EO3AE" xlink:type="simple">6°2'24"S, 50°13'21"W</named-content></named-content>), 1♂0♀, 26/IX−17/X/2012 (<abbrev xmlns:xlink="http://www.w3.org/1999/xlink" content-type="institution" xlink:title="Instituto Butantan, São Paulo" id="ABBRID0ET3AE" xlink:type="simple">IBSP</abbrev> 178497); Cave N3_0047 (<named-content xmlns:xlink="http://www.w3.org/1999/xlink" content-type="dwc:verbatimCoordinates" xlink:type="simple"><named-content content-type="geo-json" specific-use="{&#34;type&#34;:&#34;Point&#34;,&#34;coordinates&#34;:[-50.227778,-6.040833]}" id="NCID0E23AE" xlink:type="simple">6°2'27"S, 50°13'40"W</named-content></named-content>), 3♂9♀, 03–17/IV/2013 (<abbrev xmlns:xlink="http://www.w3.org/1999/xlink" content-type="institution" xlink:title="Instituto Butantan, São Paulo" id="ABBRID0EA4AE" xlink:type="simple">IBSP</abbrev> <!--PageBreak-->178527, <abbrev xmlns:xlink="http://www.w3.org/1999/xlink" content-type="institution" xlink:title="Instituto Butantan, São Paulo" id="ABBRID0EH4AE" xlink:type="simple">IBSP</abbrev> 178531, <abbrev xmlns:xlink="http://www.w3.org/1999/xlink" content-type="institution" xlink:title="Instituto Butantan, São Paulo" id="ABBRID0EM4AE" xlink:type="simple">IBSP</abbrev> 178564, <abbrev xmlns:xlink="http://www.w3.org/1999/xlink" content-type="institution" xlink:title="Instituto Butantan, São Paulo" id="ABBRID0ER4AE" xlink:type="simple">IBSP</abbrev> 178529, <abbrev xmlns:xlink="http://www.w3.org/1999/xlink" content-type="institution" xlink:title="Instituto Butantan, São Paulo" id="ABBRID0EW4AE" xlink:type="simple">IBSP</abbrev> 178525, <abbrev xmlns:xlink="http://www.w3.org/1999/xlink" content-type="institution" xlink:title="Instituto Butantan, São Paulo" id="ABBRID0E24AE" xlink:type="simple">IBSP</abbrev> 178532); 2♂2♀, 02–23/VIII/2013 (<abbrev xmlns:xlink="http://www.w3.org/1999/xlink" content-type="institution" xlink:title="Instituto Butantan, São Paulo" id="ABBRID0EA5AE" xlink:type="simple">IBSP</abbrev> 178541, <abbrev xmlns:xlink="http://www.w3.org/1999/xlink" content-type="institution" xlink:title="Instituto Butantan, São Paulo" id="ABBRID0EF5AE" xlink:type="simple">IBSP</abbrev> 178540); Cave N3_0072 (<named-content xmlns:xlink="http://www.w3.org/1999/xlink" content-type="dwc:verbatimCoordinates" xlink:type="simple"><named-content content-type="geo-json" specific-use="{&#34;type&#34;:&#34;Point&#34;,&#34;coordinates&#34;:[-50.230556,-6.043333]}" id="NCID0EN5AE" xlink:type="simple">6°2'36"S, 50°13'50"W</named-content></named-content>), 2♀, 03–17/IV/2013 (<abbrev xmlns:xlink="http://www.w3.org/1999/xlink" content-type="institution" xlink:title="Instituto Butantan, São Paulo" id="ABBRID0ES5AE" xlink:type="simple">IBSP</abbrev> 178533, <abbrev xmlns:xlink="http://www.w3.org/1999/xlink" content-type="institution" xlink:title="Instituto Butantan, São Paulo" id="ABBRID0EX5AE" xlink:type="simple">IBSP</abbrev> 178534); Cave N3_0074 (<named-content xmlns:xlink="http://www.w3.org/1999/xlink" content-type="dwc:verbatimCoordinates" xlink:type="simple"><named-content content-type="geo-json" specific-use="{&#34;type&#34;:&#34;Point&#34;,&#34;coordinates&#34;:[-50.230278,-6.043056]}" id="NCID0E65AE" xlink:type="simple">6°2'35"S; 50°13'49"W</named-content></named-content>), 6♂5♀, 05–17/III/2013 (<abbrev xmlns:xlink="http://www.w3.org/1999/xlink" content-type="institution" xlink:title="Instituto Butantan, São Paulo" id="ABBRID0EE6AE" xlink:type="simple">IBSP</abbrev> 178518, <abbrev xmlns:xlink="http://www.w3.org/1999/xlink" content-type="institution" xlink:title="Instituto Butantan, São Paulo" id="ABBRID0EJ6AE" xlink:type="simple">IBSP</abbrev> 178517, <abbrev xmlns:xlink="http://www.w3.org/1999/xlink" content-type="institution" xlink:title="Instituto Butantan, São Paulo" id="ABBRID0EO6AE" xlink:type="simple">IBSP</abbrev> 178521, <abbrev xmlns:xlink="http://www.w3.org/1999/xlink" content-type="institution" xlink:title="Instituto Butantan, São Paulo" id="ABBRID0ET6AE" xlink:type="simple">IBSP</abbrev> 178519, <abbrev xmlns:xlink="http://www.w3.org/1999/xlink" content-type="institution" xlink:title="Instituto Butantan, São Paulo" id="ABBRID0EY6AE" xlink:type="simple">IBSP</abbrev> 178524); 3♂, 02–23/VIII/2013 (<abbrev xmlns:xlink="http://www.w3.org/1999/xlink" content-type="institution" xlink:title="Instituto Butantan, São Paulo" id="ABBRID0E46AE" xlink:type="simple">IBSP</abbrev> 178546, <abbrev xmlns:xlink="http://www.w3.org/1999/xlink" content-type="institution" xlink:title="Instituto Butantan, São Paulo" id="ABBRID0EDAAG" xlink:type="simple">IBSP</abbrev> 178548, <abbrev xmlns:xlink="http://www.w3.org/1999/xlink" content-type="institution" xlink:title="Instituto Butantan, São Paulo" id="ABBRID0EIAAG" xlink:type="simple">IBSP</abbrev> 178549); Cave N3_0076 (<named-content xmlns:xlink="http://www.w3.org/1999/xlink" content-type="dwc:verbatimCoordinates" xlink:type="simple"><named-content content-type="geo-json" specific-use="{&#34;type&#34;:&#34;Point&#34;,&#34;coordinates&#34;:[-50.226667,-6.041111]}" id="NCID0EQAAG" xlink:type="simple">6°2'28"S; 50°13'36"W</named-content></named-content>), 1♂1♀, 03–17/IV/2013 (<abbrev xmlns:xlink="http://www.w3.org/1999/xlink" content-type="institution" xlink:title="Instituto Butantan, São Paulo" id="ABBRID0EVAAG" xlink:type="simple">IBSP</abbrev> 178537); 2♂2♀, 02–23/VIII/2013 (<abbrev xmlns:xlink="http://www.w3.org/1999/xlink" content-type="institution" xlink:title="Instituto Butantan, São Paulo" id="ABBRID0E1AAG" xlink:type="simple">IBSP</abbrev> 178552, <abbrev xmlns:xlink="http://www.w3.org/1999/xlink" content-type="institution" xlink:title="Instituto Butantan, São Paulo" id="ABBRID0E6AAG" xlink:type="simple">IBSP</abbrev> 178553); all collected by Equipe Carste et al.; Cave N4E_0003 (<named-content xmlns:xlink="http://www.w3.org/1999/xlink" content-type="dwc:verbatimCoordinates" xlink:type="simple"><named-content content-type="geo-json" specific-use="{&#34;type&#34;:&#34;Point&#34;,&#34;coordinates&#34;:[-50.160556,-6.040278]}" id="NCID0EHBAG" xlink:type="simple">6°2'25"S; 50°9'38"W</named-content></named-content>), 3♀, 20/X-01/XI/2006 (<abbrev xmlns:xlink="http://www.w3.org/1999/xlink" content-type="institution" xlink:title="Instituto Butantan, São Paulo" id="ABBRID0EMBAG" xlink:type="simple">IBSP</abbrev> 174942); Cave N4E_0007 (<named-content xmlns:xlink="http://www.w3.org/1999/xlink" content-type="dwc:verbatimCoordinates" xlink:type="simple"><named-content content-type="geo-json" specific-use="{&#34;type&#34;:&#34;Point&#34;,&#34;coordinates&#34;:[-50.160000,-6.039167]}" id="NCID0EUBAG" xlink:type="simple">6°2'21"S; 50°9'36"W</named-content></named-content>), 1♀, 20/X−01/XI/2006 (<abbrev xmlns:xlink="http://www.w3.org/1999/xlink" content-type="institution" xlink:title="Instituto Butantan, São Paulo" id="ABBRID0EZBAG" xlink:type="simple">IBSP</abbrev> 174952); Cave N4E_0008 (<named-content xmlns:xlink="http://www.w3.org/1999/xlink" content-type="dwc:verbatimCoordinates" xlink:type="simple"><named-content content-type="geo-json" specific-use="{&#34;type&#34;:&#34;Point&#34;,&#34;coordinates&#34;:[-50.160000,-6.039167]}" id="NCID0EBCAG" xlink:type="simple">6°2'21"S; 50°9'36"W</named-content></named-content>), 9♀, 20/X−01/XI/2006 (<abbrev xmlns:xlink="http://www.w3.org/1999/xlink" content-type="institution" xlink:title="Instituto Butantan, São Paulo" id="ABBRID0EGCAG" xlink:type="simple">IBSP</abbrev> 174954); Cave N4E_0010 (<named-content xmlns:xlink="http://www.w3.org/1999/xlink" content-type="dwc:verbatimCoordinates" xlink:type="simple"><named-content content-type="geo-json" specific-use="{&#34;type&#34;:&#34;Point&#34;,&#34;coordinates&#34;:[-50.160556,-6.038889]}" id="NCID0EOCAG" xlink:type="simple">6°2'20"S; 50°9'38"W</named-content></named-content>), 1♂9♀, 20/X−01/XI/2006 (<abbrev xmlns:xlink="http://www.w3.org/1999/xlink" content-type="institution" xlink:title="Instituto Butantan, São Paulo" id="ABBRID0ETCAG" xlink:type="simple">IBSP</abbrev> 174968); 3♂5♀, 07–12/X/2008 (<abbrev xmlns:xlink="http://www.w3.org/1999/xlink" content-type="institution" xlink:title="Instituto Butantan, São Paulo" id="ABBRID0EYCAG" xlink:type="simple">IBSP</abbrev> 174970, <abbrev xmlns:xlink="http://www.w3.org/1999/xlink" content-type="institution" xlink:title="Instituto Butantan, São Paulo" id="ABBRID0E4CAG" xlink:type="simple">IBSP</abbrev> 174969); 4♂7♀, 20/IV-04/V/2010 (<abbrev xmlns:xlink="http://www.w3.org/1999/xlink" content-type="institution" xlink:title="Instituto Butantan, São Paulo" id="ABBRID0ECDAG" xlink:type="simple">IBSP</abbrev> 176878, <abbrev xmlns:xlink="http://www.w3.org/1999/xlink" content-type="institution" xlink:title="Instituto Butantan, São Paulo" id="ABBRID0EHDAG" xlink:type="simple">IBSP</abbrev> 176877, <abbrev xmlns:xlink="http://www.w3.org/1999/xlink" content-type="institution" xlink:title="Instituto Butantan, São Paulo" id="ABBRID0EMDAG" xlink:type="simple">IBSP</abbrev> 176879, <abbrev xmlns:xlink="http://www.w3.org/1999/xlink" content-type="institution" xlink:title="Instituto Butantan, São Paulo" id="ABBRID0ERDAG" xlink:type="simple">IBSP</abbrev> 176881, <abbrev xmlns:xlink="http://www.w3.org/1999/xlink" content-type="institution" xlink:title="Instituto Butantan, São Paulo" id="ABBRID0EWDAG" xlink:type="simple">IBSP</abbrev> 176880); all collected by R. Andrade &amp; I. Cizauskas et al.; Cave N4E_0011 (<named-content xmlns:xlink="http://www.w3.org/1999/xlink" content-type="dwc:verbatimCoordinates" xlink:type="simple"><named-content content-type="geo-json" specific-use="{&#34;type&#34;:&#34;Point&#34;,&#34;coordinates&#34;:[-50.160556,-6.038889]}" id="NCID0E5DAG" xlink:type="simple">6°2'20"S; 50°9'38"W</named-content></named-content>), 1♂6♀, 20/X−01/XI/2006, R. Andrade et al. (<abbrev xmlns:xlink="http://www.w3.org/1999/xlink" content-type="institution" xlink:title="Instituto Butantan, São Paulo" id="ABBRID0EDEAG" xlink:type="simple">IBSP</abbrev> 174974); 3♀, 20/IV−04/V/2010 R. Andrade &amp; I.Cizauskas et al. (<abbrev xmlns:xlink="http://www.w3.org/1999/xlink" content-type="institution" xlink:title="Instituto Butantan, São Paulo" id="ABBRID0EIEAG" xlink:type="simple">IBSP</abbrev> 176883, <abbrev xmlns:xlink="http://www.w3.org/1999/xlink" content-type="institution" xlink:title="Instituto Butantan, São Paulo" id="ABBRID0ENEAG" xlink:type="simple">IBSP</abbrev> 176882); Cave N4E_0012 (<named-content xmlns:xlink="http://www.w3.org/1999/xlink" content-type="dwc:verbatimCoordinates" xlink:type="simple"><named-content content-type="geo-json" specific-use="{&#34;type&#34;:&#34;Point&#34;,&#34;coordinates&#34;:[-50.160278,-6.037778]}" id="NCID0EVEAG" xlink:type="simple">6°2'16"S; 50°9'37"W</named-content></named-content>), 1♂0♀, 20/X−01/XI/2006 (<abbrev xmlns:xlink="http://www.w3.org/1999/xlink" content-type="institution" xlink:title="Instituto Butantan, São Paulo" id="ABBRID0E1EAG" xlink:type="simple">IBSP</abbrev> 174976); Cave N4E_0013 (<named-content xmlns:xlink="http://www.w3.org/1999/xlink" content-type="dwc:verbatimCoordinates" xlink:type="simple"><named-content content-type="geo-json" specific-use="{&#34;type&#34;:&#34;Point&#34;,&#34;coordinates&#34;:[-50.160556,-6.038333]}" id="NCID0ECFAG" xlink:type="simple">6°2'18"S; 50°9'38"W</named-content></named-content>), 1♂7♀, 20/X−01/XI/2006 (<abbrev xmlns:xlink="http://www.w3.org/1999/xlink" content-type="institution" xlink:title="Instituto Butantan, São Paulo" id="ABBRID0EHFAG" xlink:type="simple">IBSP</abbrev> 174979); all collected by R. Andrade et al.; 8♂16♀, 20/IV−04/V/2010 (<abbrev xmlns:xlink="http://www.w3.org/1999/xlink" content-type="institution" xlink:title="Instituto Butantan, São Paulo" id="ABBRID0EMFAG" xlink:type="simple">IBSP</abbrev> 176886, <abbrev xmlns:xlink="http://www.w3.org/1999/xlink" content-type="institution" xlink:title="Instituto Butantan, São Paulo" id="ABBRID0ERFAG" xlink:type="simple">IBSP</abbrev> 176888, <abbrev xmlns:xlink="http://www.w3.org/1999/xlink" content-type="institution" xlink:title="Instituto Butantan, São Paulo" id="ABBRID0EWFAG" xlink:type="simple">IBSP</abbrev> 174981, <abbrev xmlns:xlink="http://www.w3.org/1999/xlink" content-type="institution" xlink:title="Instituto Butantan, São Paulo" id="ABBRID0E2FAG" xlink:type="simple">IBSP</abbrev> 176885, <abbrev xmlns:xlink="http://www.w3.org/1999/xlink" content-type="institution" xlink:title="Instituto Butantan, São Paulo" id="ABBRID0EAGAG" xlink:type="simple">IBSP</abbrev> 176884, <abbrev xmlns:xlink="http://www.w3.org/1999/xlink" content-type="institution" xlink:title="Instituto Butantan, São Paulo" id="ABBRID0EFGAG" xlink:type="simple">IBSP</abbrev> 176889, <abbrev xmlns:xlink="http://www.w3.org/1999/xlink" content-type="institution" xlink:title="Instituto Butantan, São Paulo" id="ABBRID0EKGAG" xlink:type="simple">IBSP</abbrev> 176887, <abbrev xmlns:xlink="http://www.w3.org/1999/xlink" content-type="institution" xlink:title="Instituto Butantan, São Paulo" id="ABBRID0EPGAG" xlink:type="simple">IBSP</abbrev> 176890, <abbrev xmlns:xlink="http://www.w3.org/1999/xlink" content-type="institution" xlink:title="Instituto Butantan, São Paulo" id="ABBRID0EUGAG" xlink:type="simple">IBSP</abbrev> 174060), collected by R. Andrade &amp; I.Cizauskas et al.; Cave N4E_0014 (<named-content xmlns:xlink="http://www.w3.org/1999/xlink" content-type="dwc:verbatimCoordinates" xlink:type="simple"><named-content content-type="geo-json" specific-use="{&#34;type&#34;:&#34;Point&#34;,&#34;coordinates&#34;:[-50.160278,-6.038056]}" id="NCID0E3GAG" xlink:type="simple">6°2'17"S; 50°9'37"W</named-content></named-content>), 3♂4♀, 20/X−01/XI/2006 (<abbrev xmlns:xlink="http://www.w3.org/1999/xlink" content-type="institution" xlink:title="Instituto Butantan, São Paulo" id="ABBRID0EBHAG" xlink:type="simple">IBSP</abbrev> 174987) 2♂6♀, 07–12/X/2008 (<abbrev xmlns:xlink="http://www.w3.org/1999/xlink" content-type="institution" xlink:title="Instituto Butantan, São Paulo" id="ABBRID0EGHAG" xlink:type="simple">IBSP</abbrev> 174989, <abbrev xmlns:xlink="http://www.w3.org/1999/xlink" content-type="institution" xlink:title="Instituto Butantan, São Paulo" id="ABBRID0ELHAG" xlink:type="simple">IBSP</abbrev> 174986, <abbrev xmlns:xlink="http://www.w3.org/1999/xlink" content-type="institution" xlink:title="Instituto Butantan, São Paulo" id="ABBRID0EQHAG" xlink:type="simple">IBSP</abbrev> 174985); all collected by R. Andrade et al.; 3♂11♀, 20/IV−04/V/2010 (<abbrev xmlns:xlink="http://www.w3.org/1999/xlink" content-type="institution" xlink:title="Instituto Butantan, São Paulo" id="ABBRID0EVHAG" xlink:type="simple">IBSP</abbrev> 176893, <abbrev xmlns:xlink="http://www.w3.org/1999/xlink" content-type="institution" xlink:title="Instituto Butantan, São Paulo" id="ABBRID0E1HAG" xlink:type="simple">IBSP</abbrev> 176894, <abbrev xmlns:xlink="http://www.w3.org/1999/xlink" content-type="institution" xlink:title="Instituto Butantan, São Paulo" id="ABBRID0E6HAG" xlink:type="simple">IBSP</abbrev> 176892, <abbrev xmlns:xlink="http://www.w3.org/1999/xlink" content-type="institution" xlink:title="Instituto Butantan, São Paulo" id="ABBRID0EEIAG" xlink:type="simple">IBSP</abbrev> 176895, <abbrev xmlns:xlink="http://www.w3.org/1999/xlink" content-type="institution" xlink:title="Instituto Butantan, São Paulo" id="ABBRID0EJIAG" xlink:type="simple">IBSP</abbrev> 176891); all collected by R. Andrade &amp; I. Cizauskas et al.; Cave N4E_0015 (<named-content xmlns:xlink="http://www.w3.org/1999/xlink" content-type="dwc:verbatimCoordinates" xlink:type="simple"><named-content content-type="geo-json" specific-use="{&#34;type&#34;:&#34;Point&#34;,&#34;coordinates&#34;:[-50.159722,-6.036111]}" id="NCID0ERIAG" xlink:type="simple">6°2'10"S; 50°9'35"W</named-content></named-content>), 1♂3♀, 20/X−01/XI/2006 (<abbrev xmlns:xlink="http://www.w3.org/1999/xlink" content-type="institution" xlink:title="Instituto Butantan, São Paulo" id="ABBRID0EWIAG" xlink:type="simple">IBSP</abbrev> 174991, <abbrev xmlns:xlink="http://www.w3.org/1999/xlink" content-type="institution" xlink:title="Instituto Butantan, São Paulo" id="ABBRID0E2IAG" xlink:type="simple">IBSP</abbrev> 176876); Cave N4E_0016 (<named-content xmlns:xlink="http://www.w3.org/1999/xlink" content-type="dwc:verbatimCoordinates" xlink:type="simple"><named-content content-type="geo-json" specific-use="{&#34;type&#34;:&#34;Point&#34;,&#34;coordinates&#34;:[-50.160278,-6.035000]}" id="NCID0EDJAG" xlink:type="simple">6°2'6"S; 50°9'37"W</named-content></named-content>), 4♀, 20/X−01/XI/2006 (<abbrev xmlns:xlink="http://www.w3.org/1999/xlink" content-type="institution" xlink:title="Instituto Butantan, São Paulo" id="ABBRID0EIJAG" xlink:type="simple">IBSP</abbrev> 174993); all collected by R. Andrade et al.; 1♂2♀, 20/IV−04/V/2010 (<abbrev xmlns:xlink="http://www.w3.org/1999/xlink" content-type="institution" xlink:title="Instituto Butantan, São Paulo" id="ABBRID0ENJAG" xlink:type="simple">IBSP</abbrev> 176896, <abbrev xmlns:xlink="http://www.w3.org/1999/xlink" content-type="institution" xlink:title="Instituto Butantan, São Paulo" id="ABBRID0ESJAG" xlink:type="simple">IBSP</abbrev> 176897); Cave N4E_0019 (<named-content xmlns:xlink="http://www.w3.org/1999/xlink" content-type="dwc:verbatimCoordinates" xlink:type="simple"><named-content content-type="geo-json" specific-use="{&#34;type&#34;:&#34;Point&#34;,&#34;coordinates&#34;:[-50.160278,-6.034444]}" id="NCID0E1JAG" xlink:type="simple">6°2'4"S; 50°9'37"W</named-content></named-content>), 2♀, 20/X-01/XI/2006 R. Andrade et al. (<abbrev xmlns:xlink="http://www.w3.org/1999/xlink" content-type="institution" xlink:title="Instituto Butantan, São Paulo" id="ABBRID0E6JAG" xlink:type="simple">IBSP</abbrev> 175003); 3♂8♀, 20/IV−04/V/2010, R. Andrade &amp; I. Cizauskas et al. (<abbrev xmlns:xlink="http://www.w3.org/1999/xlink" content-type="institution" xlink:title="Instituto Butantan, São Paulo" id="ABBRID0EEKAG" xlink:type="simple">IBSP</abbrev> 176898, <abbrev xmlns:xlink="http://www.w3.org/1999/xlink" content-type="institution" xlink:title="Instituto Butantan, São Paulo" id="ABBRID0EJKAG" xlink:type="simple">IBSP</abbrev> 176900, <abbrev xmlns:xlink="http://www.w3.org/1999/xlink" content-type="institution" xlink:title="Instituto Butantan, São Paulo" id="ABBRID0EOKAG" xlink:type="simple">IBSP</abbrev> 176899); Cave N4E_0021 (<named-content xmlns:xlink="http://www.w3.org/1999/xlink" content-type="dwc:verbatimCoordinates" xlink:type="simple"><named-content content-type="geo-json" specific-use="{&#34;type&#34;:&#34;Point&#34;,&#34;coordinates&#34;:[-50.160278,-6.033889]}" id="NCID0EWKAG" xlink:type="simple">6°2'2"S; 50°9'37"W</named-content></named-content>), 6♂5♀, 20/X−01/XI/2006, R. Andrade et al. (<abbrev xmlns:xlink="http://www.w3.org/1999/xlink" content-type="institution" xlink:title="Instituto Butantan, São Paulo" id="ABBRID0E2KAG" xlink:type="simple">IBSP</abbrev> 175010); 3♀, 20/IV-04/V/2010 (<abbrev xmlns:xlink="http://www.w3.org/1999/xlink" content-type="institution" xlink:title="Instituto Butantan, São Paulo" id="ABBRID0EALAG" xlink:type="simple">IBSP</abbrev> 176901, <abbrev xmlns:xlink="http://www.w3.org/1999/xlink" content-type="institution" xlink:title="Instituto Butantan, São Paulo" id="ABBRID0EFLAG" xlink:type="simple">IBSP</abbrev> 176902, <abbrev xmlns:xlink="http://www.w3.org/1999/xlink" content-type="institution" xlink:title="Instituto Butantan, São Paulo" id="ABBRID0EKLAG" xlink:type="simple">IBSP</abbrev> 176905); 3♂3♀, 20/IV−04/V/2010 (<abbrev xmlns:xlink="http://www.w3.org/1999/xlink" content-type="institution" xlink:title="Instituto Butantan, São Paulo" id="ABBRID0EPLAG" xlink:type="simple">IBSP</abbrev> 176903, <abbrev xmlns:xlink="http://www.w3.org/1999/xlink" content-type="institution" xlink:title="Instituto Butantan, São Paulo" id="ABBRID0EULAG" xlink:type="simple">IBSP</abbrev> 176904); all collected by R. Andrade &amp; I. Cizauskas et al.; Cave N4E_0022 (<named-content xmlns:xlink="http://www.w3.org/1999/xlink" content-type="dwc:verbatimCoordinates" xlink:type="simple"><named-content content-type="geo-json" specific-use="{&#34;type&#34;:&#34;Point&#34;,&#34;coordinates&#34;:[-50.167778,-6.033889]}" id="NCID0E3LAG" xlink:type="simple">6°2'2"S; 50°10'4"W</named-content></named-content>), 3♂7♀, 20/X−01/XI/2006 (<abbrev xmlns:xlink="http://www.w3.org/1999/xlink" content-type="institution" xlink:title="Instituto Butantan, São Paulo" id="ABBRID0EBMAG" xlink:type="simple">IBSP</abbrev> 175012); 2♂3♀, 07–12/X/2008 (<abbrev xmlns:xlink="http://www.w3.org/1999/xlink" content-type="institution" xlink:title="Instituto Butantan, São Paulo" id="ABBRID0EGMAG" xlink:type="simple">IBSP</abbrev> 175015); collected by R. Andrade et al.; 2♂7♀, 20/IV−04/V/2010 (<abbrev xmlns:xlink="http://www.w3.org/1999/xlink" content-type="institution" xlink:title="Instituto Butantan, São Paulo" id="ABBRID0ELMAG" xlink:type="simple">IBSP</abbrev> 176906, <abbrev xmlns:xlink="http://www.w3.org/1999/xlink" content-type="institution" xlink:title="Instituto Butantan, São Paulo" id="ABBRID0EQMAG" xlink:type="simple">IBSP</abbrev> 176908, <abbrev xmlns:xlink="http://www.w3.org/1999/xlink" content-type="institution" xlink:title="Instituto Butantan, São Paulo" id="ABBRID0EVMAG" xlink:type="simple">IBSP</abbrev> 176907, <abbrev xmlns:xlink="http://www.w3.org/1999/xlink" content-type="institution" xlink:title="Instituto Butantan, São Paulo" id="ABBRID0E1MAG" xlink:type="simple">IBSP</abbrev> 174061); all collected by R. Andrade &amp; I. Cizauskas et al.; Cave N4E_0023 (<named-content xmlns:xlink="http://www.w3.org/1999/xlink" content-type="dwc:verbatimCoordinates" xlink:type="simple"><named-content content-type="geo-json" specific-use="{&#34;type&#34;:&#34;Point&#34;,&#34;coordinates&#34;:[-50.168611,-6.033611]}" id="NCID0ECNAG" xlink:type="simple">6°2'1"S; 50°10'7"W</named-content></named-content>), 1♂1♀, 20/IV−04/V/2010, R. Andrade &amp; I. Cizauskas et al. (<abbrev xmlns:xlink="http://www.w3.org/1999/xlink" content-type="institution" xlink:title="Instituto Butantan, São Paulo" id="ABBRID0EHNAG" xlink:type="simple">IBSP</abbrev> 176909); Cave N4E_0025 (<named-content xmlns:xlink="http://www.w3.org/1999/xlink" content-type="dwc:verbatimCoordinates" xlink:type="simple"><named-content content-type="geo-json" specific-use="{&#34;type&#34;:&#34;Point&#34;,&#34;coordinates&#34;:[-50.168889,-6.033611]}" id="NCID0EPNAG" xlink:type="simple">6°2'1"S; 50°10'8"W</named-content></named-content>), 1♀, 20/X−01/XI/2006, R. Andrade et al. <abbrev xmlns:xlink="http://www.w3.org/1999/xlink" content-type="institution" xlink:title="Instituto Butantan, São Paulo" id="ABBRID0EUNAG" xlink:type="simple">IBSP</abbrev> 175024); Cave N4E_0026 (<named-content xmlns:xlink="http://www.w3.org/1999/xlink" content-type="dwc:verbatimCoordinates" xlink:type="simple"><named-content content-type="geo-json" specific-use="{&#34;type&#34;:&#34;Point&#34;,&#34;coordinates&#34;:[-50.167500,-6.037222]}" id="NCID0E3NAG" xlink:type="simple">6°2'14"S; 50°10'3"W</named-content></named-content>), 4♂10♀, 08–12/II/2007 R. Andrade &amp; I. Arnori et al. (<abbrev xmlns:xlink="http://www.w3.org/1999/xlink" content-type="institution" xlink:title="Instituto Butantan, São Paulo" id="ABBRID0EBOAG" xlink:type="simple">IBSP</abbrev> 175025); 4♂10♀, 08–12/II/2007 (<abbrev xmlns:xlink="http://www.w3.org/1999/xlink" content-type="institution" xlink:title="Instituto Butantan, São Paulo" id="ABBRID0EGOAG" xlink:type="simple">IBSP</abbrev> 17502) 2♂4♀, 07–12/X/2008 R. Andrade et al. (<abbrev xmlns:xlink="http://www.w3.org/1999/xlink" content-type="institution" xlink:title="Instituto Butantan, São Paulo" id="ABBRID0ELOAG" xlink:type="simple">IBSP</abbrev> 175028, <abbrev xmlns:xlink="http://www.w3.org/1999/xlink" content-type="institution" xlink:title="Instituto Butantan, São Paulo" id="ABBRID0EQOAG" xlink:type="simple">IBSP</abbrev> 175033); 2♂7♀, 18/VIII-03/IX/2009, R. An<!--PageBreak-->drade &amp; I. Cizauskas et al. (<abbrev xmlns:xlink="http://www.w3.org/1999/xlink" content-type="institution" xlink:title="Instituto Butantan, São Paulo" id="ABBRID0EXOAG" xlink:type="simple">IBSP</abbrev> 176829, <abbrev xmlns:xlink="http://www.w3.org/1999/xlink" content-type="institution" xlink:title="Instituto Butantan, São Paulo" id="ABBRID0E3OAG" xlink:type="simple">IBSP</abbrev> 176830, <abbrev xmlns:xlink="http://www.w3.org/1999/xlink" content-type="institution" xlink:title="Instituto Butantan, São Paulo" id="ABBRID0EBPAG" xlink:type="simple">IBSP</abbrev> 176832, <abbrev xmlns:xlink="http://www.w3.org/1999/xlink" content-type="institution" xlink:title="Instituto Butantan, São Paulo" id="ABBRID0EGPAG" xlink:type="simple">IBSP</abbrev> 176833, <abbrev xmlns:xlink="http://www.w3.org/1999/xlink" content-type="institution" xlink:title="Instituto Butantan, São Paulo" id="ABBRID0ELPAG" xlink:type="simple">IBSP</abbrev> 176831); Cave N4E_0033 (<named-content xmlns:xlink="http://www.w3.org/1999/xlink" content-type="dwc:verbatimCoordinates" xlink:type="simple"><named-content content-type="geo-json" specific-use="{&#34;type&#34;:&#34;Point&#34;,&#34;coordinates&#34;:[-50.160000,-6.040278]}" id="NCID0ETPAG" xlink:type="simple">6°2'25"S; 50°9'36"W</named-content></named-content>) 4♂5♀, 08–12/II/2007, R. Andrade &amp; I. Arnori et al. (<abbrev xmlns:xlink="http://www.w3.org/1999/xlink" content-type="institution" xlink:title="Instituto Butantan, São Paulo" id="ABBRID0EYPAG" xlink:type="simple">IBSP</abbrev> 175060, <abbrev xmlns:xlink="http://www.w3.org/1999/xlink" content-type="institution" xlink:title="Instituto Butantan, São Paulo" id="ABBRID0E4PAG" xlink:type="simple">IBSP</abbrev> 175053, <abbrev xmlns:xlink="http://www.w3.org/1999/xlink" content-type="institution" xlink:title="Instituto Butantan, São Paulo" id="ABBRID0ECQAG" xlink:type="simple">IBSP</abbrev> 175055); 1♂7♀, 07–12/X/2008, R. Andrade &amp; I. Cizauskas et al. (<abbrev xmlns:xlink="http://www.w3.org/1999/xlink" content-type="institution" xlink:title="Instituto Butantan, São Paulo" id="ABBRID0EHQAG" xlink:type="simple">IBSP</abbrev> 175058, <abbrev xmlns:xlink="http://www.w3.org/1999/xlink" content-type="institution" xlink:title="Instituto Butantan, São Paulo" id="ABBRID0EMQAG" xlink:type="simple">IBSP</abbrev> 175062, <abbrev xmlns:xlink="http://www.w3.org/1999/xlink" content-type="institution" xlink:title="Instituto Butantan, São Paulo" id="ABBRID0ERQAG" xlink:type="simple">IBSP</abbrev> 175057); 2♂3♀, 18/VIII−03/IX/2009 (<abbrev xmlns:xlink="http://www.w3.org/1999/xlink" content-type="institution" xlink:title="Instituto Butantan, São Paulo" id="ABBRID0EWQAG" xlink:type="simple">IBSP</abbrev> 176835) 8♂22♀, 15–22/IX/2009 (<abbrev xmlns:xlink="http://www.w3.org/1999/xlink" content-type="institution" xlink:title="Instituto Butantan, São Paulo" id="ABBRID0E2QAG" xlink:type="simple">IBSP</abbrev> 176842, <abbrev xmlns:xlink="http://www.w3.org/1999/xlink" content-type="institution" xlink:title="Instituto Butantan, São Paulo" id="ABBRID0EARAG" xlink:type="simple">IBSP</abbrev> 176843, <abbrev xmlns:xlink="http://www.w3.org/1999/xlink" content-type="institution" xlink:title="Instituto Butantan, São Paulo" id="ABBRID0EFRAG" xlink:type="simple">IBSP</abbrev> 176845, <abbrev xmlns:xlink="http://www.w3.org/1999/xlink" content-type="institution" xlink:title="Instituto Butantan, São Paulo" id="ABBRID0EKRAG" xlink:type="simple">IBSP</abbrev> 176847, (<abbrev xmlns:xlink="http://www.w3.org/1999/xlink" content-type="institution" xlink:title="Instituto Butantan, São Paulo" id="ABBRID0EPRAG" xlink:type="simple">IBSP</abbrev> 176849, <abbrev xmlns:xlink="http://www.w3.org/1999/xlink" content-type="institution" xlink:title="Instituto Butantan, São Paulo" id="ABBRID0EURAG" xlink:type="simple">IBSP</abbrev> 176836, <abbrev xmlns:xlink="http://www.w3.org/1999/xlink" content-type="institution" xlink:title="Instituto Butantan, São Paulo" id="ABBRID0EZRAG" xlink:type="simple">IBSP</abbrev> 176846, <abbrev xmlns:xlink="http://www.w3.org/1999/xlink" content-type="institution" xlink:title="Instituto Butantan, São Paulo" id="ABBRID0E5RAG" xlink:type="simple">IBSP</abbrev> 176844, <abbrev xmlns:xlink="http://www.w3.org/1999/xlink" content-type="institution" xlink:title="Instituto Butantan, São Paulo" id="ABBRID0EDSAG" xlink:type="simple">IBSP</abbrev> 176848, <abbrev xmlns:xlink="http://www.w3.org/1999/xlink" content-type="institution" xlink:title="Instituto Butantan, São Paulo" id="ABBRID0EISAG" xlink:type="simple">IBSP</abbrev> 176837, <abbrev xmlns:xlink="http://www.w3.org/1999/xlink" content-type="institution" xlink:title="Instituto Butantan, São Paulo" id="ABBRID0ENSAG" xlink:type="simple">IBSP</abbrev> 176841, <abbrev xmlns:xlink="http://www.w3.org/1999/xlink" content-type="institution" xlink:title="Instituto Butantan, São Paulo" id="ABBRID0ESSAG" xlink:type="simple">IBSP</abbrev> 176838, <abbrev xmlns:xlink="http://www.w3.org/1999/xlink" content-type="institution" xlink:title="Instituto Butantan, São Paulo" id="ABBRID0EXSAG" xlink:type="simple">IBSP</abbrev> 176839, <abbrev xmlns:xlink="http://www.w3.org/1999/xlink" content-type="institution" xlink:title="Instituto Butantan, São Paulo" id="ABBRID0E3SAG" xlink:type="simple">IBSP</abbrev> 176840); all collected by R. Andrade &amp; I. Cizauskas et al.; Cave N4E_0039 (<named-content xmlns:xlink="http://www.w3.org/1999/xlink" content-type="dwc:verbatimCoordinates" xlink:type="simple"><named-content content-type="geo-json" specific-use="{&#34;type&#34;:&#34;Point&#34;,&#34;coordinates&#34;:[-50.160833,-6.032778]}" id="NCID0EETAG" xlink:type="simple">6°1'58"S; 50°9'39"W</named-content></named-content>) 2♀, 24–30/VII/2009 (<abbrev xmlns:xlink="http://www.w3.org/1999/xlink" content-type="institution" xlink:title="Instituto Butantan, São Paulo" id="ABBRID0EJTAG" xlink:type="simple">IBSP</abbrev> 176850, <abbrev xmlns:xlink="http://www.w3.org/1999/xlink" content-type="institution" xlink:title="Instituto Butantan, São Paulo" id="ABBRID0EOTAG" xlink:type="simple">IBSP</abbrev> 176851) 5♀, 19/II−04/III/2010 (<abbrev xmlns:xlink="http://www.w3.org/1999/xlink" content-type="institution" xlink:title="Instituto Butantan, São Paulo" id="ABBRID0ETTAG" xlink:type="simple">IBSP</abbrev> 176866) collected by R. Andrade &amp; I. Cizauskas et al.; Cave N4E_0041 (<named-content xmlns:xlink="http://www.w3.org/1999/xlink" content-type="dwc:verbatimCoordinates" xlink:type="simple"><named-content content-type="geo-json" specific-use="{&#34;type&#34;:&#34;Point&#34;,&#34;coordinates&#34;:[-50.161667,-6.033056]}" id="NCID0E2TAG" xlink:type="simple">6°1'59"S; 50°9'42"W</named-content></named-content>), 1♂1♀, 08–12/II/2007, R. Andrade &amp; I. Arnori et al. (<abbrev xmlns:xlink="http://www.w3.org/1999/xlink" content-type="institution" xlink:title="Instituto Butantan, São Paulo" id="ABBRID0EAUAG" xlink:type="simple">IBSP</abbrev> 175075); 1♂2♀, 24–30/VII/2009 R. Andrade &amp; I. Cizauskas et al. (<abbrev xmlns:xlink="http://www.w3.org/1999/xlink" content-type="institution" xlink:title="Instituto Butantan, São Paulo" id="ABBRID0EFUAG" xlink:type="simple">IBSP</abbrev> 176853, <abbrev xmlns:xlink="http://www.w3.org/1999/xlink" content-type="institution" xlink:title="Instituto Butantan, São Paulo" id="ABBRID0EKUAG" xlink:type="simple">IBSP</abbrev> 176852); Cave N4E_0043 (<named-content xmlns:xlink="http://www.w3.org/1999/xlink" content-type="dwc:verbatimCoordinates" xlink:type="simple"><named-content content-type="geo-json" specific-use="{&#34;type&#34;:&#34;Point&#34;,&#34;coordinates&#34;:[-50.163889,-6.031944]}" id="NCID0ESUAG" xlink:type="simple">6°1'55"S; 50°9'50"W</named-content></named-content>) 1♀, 24–30/VII/2009 (<abbrev xmlns:xlink="http://www.w3.org/1999/xlink" content-type="institution" xlink:title="Instituto Butantan, São Paulo" id="ABBRID0EXUAG" xlink:type="simple">IBSP</abbrev> 176854); Cave N4E_0044 (<named-content xmlns:xlink="http://www.w3.org/1999/xlink" content-type="dwc:verbatimCoordinates" xlink:type="simple"><named-content content-type="geo-json" specific-use="{&#34;type&#34;:&#34;Point&#34;,&#34;coordinates&#34;:[-50.163889,-6.031944]}" id="NCID0E6UAG" xlink:type="simple">6°1'55"S; 50°9'50"W</named-content></named-content>) 3♀, 24–30/VII/2009 (<abbrev xmlns:xlink="http://www.w3.org/1999/xlink" content-type="institution" xlink:title="Instituto Butantan, São Paulo" id="ABBRID0EEVAG" xlink:type="simple">IBSP</abbrev> 176855, <abbrev xmlns:xlink="http://www.w3.org/1999/xlink" content-type="institution" xlink:title="Instituto Butantan, São Paulo" id="ABBRID0EJVAG" xlink:type="simple">IBSP</abbrev> 176856) 3♀, 19/II−04/III/2010 (<abbrev xmlns:xlink="http://www.w3.org/1999/xlink" content-type="institution" xlink:title="Instituto Butantan, São Paulo" id="ABBRID0EOVAG" xlink:type="simple">IBSP</abbrev> 176863, <abbrev xmlns:xlink="http://www.w3.org/1999/xlink" content-type="institution" xlink:title="Instituto Butantan, São Paulo" id="ABBRID0ETVAG" xlink:type="simple">IBSP</abbrev> 176864); Cave N4E_0046 (<named-content xmlns:xlink="http://www.w3.org/1999/xlink" content-type="dwc:verbatimCoordinates" xlink:type="simple"><named-content content-type="geo-json" specific-use="{&#34;type&#34;:&#34;Point&#34;,&#34;coordinates&#34;:[-50.160000,-6.037778]}" id="NCID0E2VAG" xlink:type="simple">6°2'16"S; 50°9'36"W</named-content></named-content>) 1♂1♀, 19/II-04/III/2010 (<abbrev xmlns:xlink="http://www.w3.org/1999/xlink" content-type="institution" xlink:title="Instituto Butantan, São Paulo" id="ABBRID0EAWAG" xlink:type="simple">IBSP</abbrev> 176868, <abbrev xmlns:xlink="http://www.w3.org/1999/xlink" content-type="institution" xlink:title="Instituto Butantan, São Paulo" id="ABBRID0EFWAG" xlink:type="simple">IBSP</abbrev> 176867); Cave N4E_0051 (<named-content xmlns:xlink="http://www.w3.org/1999/xlink" content-type="dwc:verbatimCoordinates" xlink:type="simple"><named-content content-type="geo-json" specific-use="{&#34;type&#34;:&#34;Point&#34;,&#34;coordinates&#34;:[-50.160556,-6.039444]}" id="NCID0ENWAG" xlink:type="simple">6°2'22"S; 50°9'38"W</named-content></named-content>) 1♀, 24–30/VII/2009 (<abbrev xmlns:xlink="http://www.w3.org/1999/xlink" content-type="institution" xlink:title="Instituto Butantan, São Paulo" id="ABBRID0ESWAG" xlink:type="simple">IBSP</abbrev> 176857); Cave N4E_0054 (<named-content xmlns:xlink="http://www.w3.org/1999/xlink" content-type="dwc:verbatimCoordinates" xlink:type="simple"><named-content content-type="geo-json" specific-use="{&#34;type&#34;:&#34;Point&#34;,&#34;coordinates&#34;:[-50.168889,-6.033611]}" id="NCID0E1WAG" xlink:type="simple">6°2'1"S; 50°10'8"W</named-content></named-content>) 1♂1♀, 19/II-04/III/2010 (<abbrev xmlns:xlink="http://www.w3.org/1999/xlink" content-type="institution" xlink:title="Instituto Butantan, São Paulo" id="ABBRID0E6WAG" xlink:type="simple">IBSP</abbrev> 176865); all collected by R. Andrade &amp; I. Cizauskas et al.; Cave N4E_0061 (<named-content xmlns:xlink="http://www.w3.org/1999/xlink" content-type="dwc:verbatimCoordinates" xlink:type="simple"><named-content content-type="geo-json" specific-use="{&#34;type&#34;:&#34;Point&#34;,&#34;coordinates&#34;:[-50.167500,-6.039167]}" id="NCID0EHXAG" xlink:type="simple">6°2'21"S; 50°10'3"W</named-content></named-content>) 4♂3♀, 08–12/II/2007, R. Andrade &amp; I. Arnori et al. (<abbrev xmlns:xlink="http://www.w3.org/1999/xlink" content-type="institution" xlink:title="Instituto Butantan, São Paulo" id="ABBRID0EMXAG" xlink:type="simple">IBSP</abbrev> 175080); 2♂9♀, 07–12/X/2008 (<abbrev xmlns:xlink="http://www.w3.org/1999/xlink" content-type="institution" xlink:title="Instituto Butantan, São Paulo" id="ABBRID0ERXAG" xlink:type="simple">IBSP</abbrev> 175077, <abbrev xmlns:xlink="http://www.w3.org/1999/xlink" content-type="institution" xlink:title="Instituto Butantan, São Paulo" id="ABBRID0EWXAG" xlink:type="simple">IBSP</abbrev> 175079); 2♀, 24–30/VII/2009 (<abbrev xmlns:xlink="http://www.w3.org/1999/xlink" content-type="institution" xlink:title="Instituto Butantan, São Paulo" id="ABBRID0E2XAG" xlink:type="simple">IBSP</abbrev> 176861) 3♂7♀, 24–30/VII/2009 (<abbrev xmlns:xlink="http://www.w3.org/1999/xlink" content-type="institution" xlink:title="Instituto Butantan, São Paulo" id="ABBRID0EAYAG" xlink:type="simple">IBSP</abbrev> 176858, <abbrev xmlns:xlink="http://www.w3.org/1999/xlink" content-type="institution" xlink:title="Instituto Butantan, São Paulo" id="ABBRID0EFYAG" xlink:type="simple">IBSP</abbrev> 176860, <abbrev xmlns:xlink="http://www.w3.org/1999/xlink" content-type="institution" xlink:title="Instituto Butantan, São Paulo" id="ABBRID0EKYAG" xlink:type="simple">IBSP</abbrev> 176859), all collected by R. Andrade et al.; Cave N4E_0062 (<named-content xmlns:xlink="http://www.w3.org/1999/xlink" content-type="dwc:verbatimCoordinates" xlink:type="simple"><named-content content-type="geo-json" specific-use="{&#34;type&#34;:&#34;Point&#34;,&#34;coordinates&#34;:[-50.153333,-6.033611]}" id="NCID0ESYAG" xlink:type="simple">6°2'1"S; 50°9'12"W</named-content></named-content>), 1♀, 24–30/VII/2009 (<abbrev xmlns:xlink="http://www.w3.org/1999/xlink" content-type="institution" xlink:title="Instituto Butantan, São Paulo" id="ABBRID0EXYAG" xlink:type="simple">IBSP</abbrev> 176823); Cave N4E_0070 (<named-content xmlns:xlink="http://www.w3.org/1999/xlink" content-type="dwc:verbatimCoordinates" xlink:type="simple"><named-content content-type="geo-json" specific-use="{&#34;type&#34;:&#34;Point&#34;,&#34;coordinates&#34;:[-50.152778,-6.032222]}" id="NCID0E6YAG" xlink:type="simple">6°1'56"S; 50°9'10"W</named-content></named-content>), 1♀, 19/II−04/III/2010 (<abbrev xmlns:xlink="http://www.w3.org/1999/xlink" content-type="institution" xlink:title="Instituto Butantan, São Paulo" id="ABBRID0EEZAG" xlink:type="simple">IBSP</abbrev> 176916); Cave N4E_0072 (<named-content xmlns:xlink="http://www.w3.org/1999/xlink" content-type="dwc:verbatimCoordinates" xlink:type="simple"><named-content content-type="geo-json" specific-use="{&#34;type&#34;:&#34;Point&#34;,&#34;coordinates&#34;:[-50.153611,-6.032222]}" id="NCID0EMZAG" xlink:type="simple">6°1'56"S; 50°9'13"W</named-content></named-content>), 6♀, 24–30/VII/2009 (<abbrev xmlns:xlink="http://www.w3.org/1999/xlink" content-type="institution" xlink:title="Instituto Butantan, São Paulo" id="ABBRID0ERZAG" xlink:type="simple">IBSP</abbrev> 176826, <abbrev xmlns:xlink="http://www.w3.org/1999/xlink" content-type="institution" xlink:title="Instituto Butantan, São Paulo" id="ABBRID0EWZAG" xlink:type="simple">IBSP</abbrev> 176827, <abbrev xmlns:xlink="http://www.w3.org/1999/xlink" content-type="institution" xlink:title="Instituto Butantan, São Paulo" id="ABBRID0E2ZAG" xlink:type="simple">IBSP</abbrev> 176828) 4♀, 19/II−04/III/2010 (<abbrev xmlns:xlink="http://www.w3.org/1999/xlink" content-type="institution" xlink:title="Instituto Butantan, São Paulo" id="ABBRID0EA1AG" xlink:type="simple">IBSP</abbrev> 176874, <abbrev xmlns:xlink="http://www.w3.org/1999/xlink" content-type="institution" xlink:title="Instituto Butantan, São Paulo" id="ABBRID0EF1AG" xlink:type="simple">IBSP</abbrev> 176875, <abbrev xmlns:xlink="http://www.w3.org/1999/xlink" content-type="institution" xlink:title="Instituto Butantan, São Paulo" id="ABBRID0EK1AG" xlink:type="simple">IBSP</abbrev> 176872); Cave N4E_0080 (<named-content xmlns:xlink="http://www.w3.org/1999/xlink" content-type="dwc:verbatimCoordinates" xlink:type="simple"><named-content content-type="geo-json" specific-use="{&#34;type&#34;:&#34;Point&#34;,&#34;coordinates&#34;:[-50.151111,-6.032778]}" id="NCID0ES1AG" xlink:type="simple">6°1'58"S; 50°9'4"W</named-content></named-content>), 3♀, 19/II-04/III/2010 (<abbrev xmlns:xlink="http://www.w3.org/1999/xlink" content-type="institution" xlink:title="Instituto Butantan, São Paulo" id="ABBRID0EX1AG" xlink:type="simple">IBSP</abbrev> 176869); Cave N4E_0089 (<named-content xmlns:xlink="http://www.w3.org/1999/xlink" content-type="dwc:verbatimCoordinates" xlink:type="simple"><named-content content-type="geo-json" specific-use="{&#34;type&#34;:&#34;Point&#34;,&#34;coordinates&#34;:[-50.151667,-6.033056]}" id="NCID0E61AG" xlink:type="simple">6°1'59"S; 50°9'6"W</named-content></named-content>), 2♀, 24–30/VII/2009 (<abbrev xmlns:xlink="http://www.w3.org/1999/xlink" content-type="institution" xlink:title="Instituto Butantan, São Paulo" id="ABBRID0EE2AG" xlink:type="simple">IBSP</abbrev> 176824, <abbrev xmlns:xlink="http://www.w3.org/1999/xlink" content-type="institution" xlink:title="Instituto Butantan, São Paulo" id="ABBRID0EJ2AG" xlink:type="simple">IBSP</abbrev> 176825); Cave N4WS-07 (<named-content xmlns:xlink="http://www.w3.org/1999/xlink" content-type="dwc:verbatimCoordinates" xlink:type="simple"><named-content content-type="geo-json" specific-use="{&#34;type&#34;:&#34;Point&#34;,&#34;coordinates&#34;:[-50.194722,-6.089444]}" id="NCID0ER2AG" xlink:type="simple">6°5'22"S; 50°11'41"W</named-content></named-content>), 1♂, 23/VIII/2010 (<abbrev xmlns:xlink="http://www.w3.org/1999/xlink" content-type="institution" xlink:title="Instituto Butantan, São Paulo" id="ABBRID0EW2AG" xlink:type="simple">IBSP</abbrev> 176990); all collected by R. Andrade &amp; I. Cizauskas et al.; Cave N4WS-08 (<named-content xmlns:xlink="http://www.w3.org/1999/xlink" content-type="dwc:verbatimCoordinates" xlink:type="simple"><named-content content-type="geo-json" specific-use="{&#34;type&#34;:&#34;Point&#34;,&#34;coordinates&#34;:[-50.194722,-6.089444]}" id="NCID0E52AG" xlink:type="simple">6°5'22"S; 50°11'41"W</named-content></named-content>) 1♀, 07–12/X/2008, R. Andrade et al. (<abbrev xmlns:xlink="http://www.w3.org/1999/xlink" content-type="institution" xlink:title="Instituto Butantan, São Paulo" id="ABBRID0ED3AG" xlink:type="simple">IBSP</abbrev> 174801); Cave N4WS-13 (<named-content xmlns:xlink="http://www.w3.org/1999/xlink" content-type="dwc:verbatimCoordinates" xlink:type="simple"><named-content content-type="geo-json" specific-use="{&#34;type&#34;:&#34;Point&#34;,&#34;coordinates&#34;:[-50.189722,-6.066389]}" id="NCID0EL3AG" xlink:type="simple">6°3'59"S; 50°11'23"W</named-content></named-content>), 2♂4♀, 20/X-01/XI/2006 (<abbrev xmlns:xlink="http://www.w3.org/1999/xlink" content-type="institution" xlink:title="Instituto Butantan, São Paulo" id="ABBRID0EQ3AG" xlink:type="simple">IBSP</abbrev> 174780); 1♂1♀, 20/IV-04/V/2010 (<abbrev xmlns:xlink="http://www.w3.org/1999/xlink" content-type="institution" xlink:title="Instituto Butantan, São Paulo" id="ABBRID0EV3AG" xlink:type="simple">IBSP</abbrev> 176384, <abbrev xmlns:xlink="http://www.w3.org/1999/xlink" content-type="institution" xlink:title="Instituto Butantan, São Paulo" id="ABBRID0E13AG" xlink:type="simple">IBSP</abbrev> 176383); Cave N4WS-15 (<named-content xmlns:xlink="http://www.w3.org/1999/xlink" content-type="dwc:verbatimCoordinates" xlink:type="simple"><named-content content-type="geo-json" specific-use="{&#34;type&#34;:&#34;Point&#34;,&#34;coordinates&#34;:[-50.189444,-6.066389]}" id="NCID0EC4AG" xlink:type="simple">6°3'59"S; 50°11'22"W</named-content></named-content>), 14♂18♀, 20/X−01/XI/2006 (<abbrev xmlns:xlink="http://www.w3.org/1999/xlink" content-type="institution" xlink:title="Instituto Butantan, São Paulo" id="ABBRID0EH4AG" xlink:type="simple">IBSP</abbrev> 174788, <abbrev xmlns:xlink="http://www.w3.org/1999/xlink" content-type="institution" xlink:title="Instituto Butantan, São Paulo" id="ABBRID0EM4AG" xlink:type="simple">IBSP</abbrev> 174930, <abbrev xmlns:xlink="http://www.w3.org/1999/xlink" content-type="institution" xlink:title="Instituto Butantan, São Paulo" id="ABBRID0ER4AG" xlink:type="simple">IBSP</abbrev> 174787, <abbrev xmlns:xlink="http://www.w3.org/1999/xlink" content-type="institution" xlink:title="Instituto Butantan, São Paulo" id="ABBRID0EW4AG" xlink:type="simple">IBSP</abbrev> 174793, <abbrev xmlns:xlink="http://www.w3.org/1999/xlink" content-type="institution" xlink:title="Instituto Butantan, São Paulo" id="ABBRID0E24AG" xlink:type="simple">IBSP</abbrev> 174795, <abbrev xmlns:xlink="http://www.w3.org/1999/xlink" content-type="institution" xlink:title="Instituto Butantan, São Paulo" id="ABBRID0EA5AG" xlink:type="simple">IBSP</abbrev> 174789), 3♂4♀, 07–12/X/2008 (<abbrev xmlns:xlink="http://www.w3.org/1999/xlink" content-type="institution" xlink:title="Instituto Butantan, São Paulo" id="ABBRID0EF5AG" xlink:type="simple">IBSP</abbrev> 174812, <abbrev xmlns:xlink="http://www.w3.org/1999/xlink" content-type="institution" xlink:title="Instituto Butantan, São Paulo" id="ABBRID0EK5AG" xlink:type="simple">IBSP</abbrev> 174808); all collected by R. Andrade et al.; 7♂24♀, 20/IV-04/V/2010 (<abbrev xmlns:xlink="http://www.w3.org/1999/xlink" content-type="institution" xlink:title="Instituto Butantan, São Paulo" id="ABBRID0EP5AG" xlink:type="simple">IBSP</abbrev> 176386, <abbrev xmlns:xlink="http://www.w3.org/1999/xlink" content-type="institution" xlink:title="Instituto Butantan, São Paulo" id="ABBRID0EU5AG" xlink:type="simple">IBSP</abbrev> 176394, <abbrev xmlns:xlink="http://www.w3.org/1999/xlink" content-type="institution" xlink:title="Instituto Butantan, São Paulo" id="ABBRID0EZ5AG" xlink:type="simple">IBSP</abbrev> 176395, <abbrev xmlns:xlink="http://www.w3.org/1999/xlink" content-type="institution" xlink:title="Instituto Butantan, São Paulo" id="ABBRID0E55AG" xlink:type="simple">IBSP</abbrev> 176396, <abbrev xmlns:xlink="http://www.w3.org/1999/xlink" content-type="institution" xlink:title="Instituto Butantan, São Paulo" id="ABBRID0ED6AG" xlink:type="simple">IBSP</abbrev> 176398, <abbrev xmlns:xlink="http://www.w3.org/1999/xlink" content-type="institution" xlink:title="Instituto Butantan, São Paulo" id="ABBRID0EI6AG" xlink:type="simple">IBSP</abbrev> 176399, <abbrev xmlns:xlink="http://www.w3.org/1999/xlink" content-type="institution" xlink:title="Instituto Butantan, São Paulo" id="ABBRID0EN6AG" xlink:type="simple">IBSP</abbrev> 176388, <abbrev xmlns:xlink="http://www.w3.org/1999/xlink" content-type="institution" xlink:title="Instituto Butantan, São Paulo" id="ABBRID0ES6AG" xlink:type="simple">IBSP</abbrev> 176389, <abbrev xmlns:xlink="http://www.w3.org/1999/xlink" content-type="institution" xlink:title="Instituto Butantan, São Paulo" id="ABBRID0EX6AG" xlink:type="simple">IBSP</abbrev> 176393, <abbrev xmlns:xlink="http://www.w3.org/1999/xlink" content-type="institution" xlink:title="Instituto Butantan, São Paulo" id="ABBRID0E36AG" xlink:type="simple">IBSP</abbrev> 176392, <abbrev xmlns:xlink="http://www.w3.org/1999/xlink" content-type="institution" xlink:title="Instituto Butantan, São Paulo" id="ABBRID0EBABG" xlink:type="simple">IBSP</abbrev> 176387, <abbrev xmlns:xlink="http://www.w3.org/1999/xlink" content-type="institution" xlink:title="Instituto Butantan, São Paulo" id="ABBRID0EGABG" xlink:type="simple">IBSP</abbrev> 176391, <abbrev xmlns:xlink="http://www.w3.org/1999/xlink" content-type="institution" xlink:title="Instituto Butantan, São Paulo" id="ABBRID0ELABG" xlink:type="simple">IBSP</abbrev> 176385, <abbrev xmlns:xlink="http://www.w3.org/1999/xlink" content-type="institution" xlink:title="Instituto Butantan, São Paulo" id="ABBRID0EQABG" xlink:type="simple">IBSP</abbrev> 176397); all collected by R. Andrade &amp; I. Cizauskas et al.; Cave N4WS-67 (<named-content xmlns:xlink="http://www.w3.org/1999/xlink" content-type="dwc:verbatimCoordinates" xlink:type="simple"><named-content content-type="geo-json" specific-use="{&#34;type&#34;:&#34;Point&#34;,&#34;coordinates&#34;:[-50.191667,-6.072778]}" id="NCID0EYABG" xlink:type="simple">6°4'22"S; 50°11'30"W</named-content></named-content>), 1♂2♀, 18/XI−01/XII/2010 (<abbrev xmlns:xlink="http://www.w3.org/1999/xlink" content-type="institution" xlink:title="Instituto Butantan, São Paulo" id="ABBRID0E4ABG" xlink:type="simple">IBSP</abbrev> 174070, <abbrev xmlns:xlink="http://www.w3.org/1999/xlink" content-type="institution" xlink:title="Instituto Butantan, São Paulo" id="ABBRID0ECBBG" xlink:type="simple">IBSP</abbrev> 174069); all collected by C.R.A Souza &amp; F.P. Franco et al.; Cave N5S-01 (<named-content xmlns:xlink="http://www.w3.org/1999/xlink" content-type="dwc:verbatimCoordinates" xlink:type="simple"><named-content content-type="geo-json" specific-use="{&#34;type&#34;:&#34;Point&#34;,&#34;coordinates&#34;:[-50.125278,-6.090833]}" id="NCID0EKBBG" xlink:type="simple">6°5'27"S; 50°7'31"W</named-content></named-content>), 1♀, 03/IV/2017, R. Zampaulo &amp; X. Prous (<abbrev xmlns:xlink="http://www.w3.org/1999/xlink" content-type="institution" xlink:title="Instituto Butantan, São Paulo" id="ABBRID0EPBBG" xlink:type="simple">IBSP</abbrev> 194763); Cave N5S-03 (<named-content xmlns:xlink="http://www.w3.org/1999/xlink" content-type="dwc:verbatimCoordinates" xlink:type="simple"><named-content content-type="geo-json" specific-use="{&#34;type&#34;:&#34;Point&#34;,&#34;coordinates&#34;:[-50.134444,-6.105000]}" id="NCID0EXBBG" xlink:type="simple">6°6'18"S; 50°8'4"W</named-content></named-content>) 1♂, 22/III−03/IV/2005, <!--PageBreak-->R. Andrade &amp; I. Arnori et al. (<abbrev xmlns:xlink="http://www.w3.org/1999/xlink" content-type="institution" xlink:title="Instituto Butantan, São Paulo" id="ABBRID0E5BBG" xlink:type="simple">IBSP</abbrev> 55367); 2♂1♀, 14–23/X/2009, R. Andrade &amp; I. Cizauskas et al. (<abbrev xmlns:xlink="http://www.w3.org/1999/xlink" content-type="institution" xlink:title="Instituto Butantan, São Paulo" id="ABBRID0EDCBG" xlink:type="simple">IBSP</abbrev> 177683, <abbrev xmlns:xlink="http://www.w3.org/1999/xlink" content-type="institution" xlink:title="Instituto Butantan, São Paulo" id="ABBRID0EICBG" xlink:type="simple">IBSP</abbrev> 177684, <abbrev xmlns:xlink="http://www.w3.org/1999/xlink" content-type="institution" xlink:title="Instituto Butantan, São Paulo" id="ABBRID0ENCBG" xlink:type="simple">IBSP</abbrev> 177685); Cave N5S-05 (<named-content xmlns:xlink="http://www.w3.org/1999/xlink" content-type="dwc:verbatimCoordinates" xlink:type="simple"><named-content content-type="geo-json" specific-use="{&#34;type&#34;:&#34;Point&#34;,&#34;coordinates&#34;:[-50.133611,-6.105833]}" id="NCID0EVCBG" xlink:type="simple">6°6'21"S; 50°8'1"W</named-content></named-content>), 1♀, 22/III-03/IV/2005 (<abbrev xmlns:xlink="http://www.w3.org/1999/xlink" content-type="institution" xlink:title="Instituto Butantan, São Paulo" id="ABBRID0E1CBG" xlink:type="simple">IBSP</abbrev> 55338); Cave N5S_06 (<named-content xmlns:xlink="http://www.w3.org/1999/xlink" content-type="dwc:verbatimCoordinates" xlink:type="simple"><named-content content-type="geo-json" specific-use="{&#34;type&#34;:&#34;Point&#34;,&#34;coordinates&#34;:[-50.133889,-6.105833]}" id="NCID0ECDBG" xlink:type="simple">6°6'21"S; 50°8'2"W</named-content></named-content>), 2♂1♀, 22/III−03/IV/2005 (<abbrev xmlns:xlink="http://www.w3.org/1999/xlink" content-type="institution" xlink:title="Instituto Butantan, São Paulo" id="ABBRID0EHDBG" xlink:type="simple">IBSP</abbrev> 55344); Cave N5S-08 (<named-content xmlns:xlink="http://www.w3.org/1999/xlink" content-type="dwc:verbatimCoordinates" xlink:type="simple"><named-content content-type="geo-json" specific-use="{&#34;type&#34;:&#34;Point&#34;,&#34;coordinates&#34;:[-50.132500,-6.105833]}" id="NCID0EPDBG" xlink:type="simple">6°6'21"S; 50°7'57"W</named-content></named-content>), 1♂2♀, 22/III−03/IV/2005 (<abbrev xmlns:xlink="http://www.w3.org/1999/xlink" content-type="institution" xlink:title="Instituto Butantan, São Paulo" id="ABBRID0EUDBG" xlink:type="simple">IBSP</abbrev> 55343); all collected by R. Andrade &amp; I. Arnori et al.; 1♂, 07–12/X/2008 (<abbrev xmlns:xlink="http://www.w3.org/1999/xlink" content-type="institution" xlink:title="Instituto Butantan, São Paulo" id="ABBRID0EZDBG" xlink:type="simple">IBSP</abbrev> 174524); 4♂5♀, 14–23/X/2009 (<abbrev xmlns:xlink="http://www.w3.org/1999/xlink" content-type="institution" xlink:title="Instituto Butantan, São Paulo" id="ABBRID0E5DBG" xlink:type="simple">IBSP</abbrev> 177687, <abbrev xmlns:xlink="http://www.w3.org/1999/xlink" content-type="institution" xlink:title="Instituto Butantan, São Paulo" id="ABBRID0EDEBG" xlink:type="simple">IBSP</abbrev> 177689, <abbrev xmlns:xlink="http://www.w3.org/1999/xlink" content-type="institution" xlink:title="Instituto Butantan, São Paulo" id="ABBRID0EIEBG" xlink:type="simple">IBSP</abbrev> 177690, <abbrev xmlns:xlink="http://www.w3.org/1999/xlink" content-type="institution" xlink:title="Instituto Butantan, São Paulo" id="ABBRID0ENEBG" xlink:type="simple">IBSP</abbrev> 177688); Cave N5S-09 (<named-content xmlns:xlink="http://www.w3.org/1999/xlink" content-type="dwc:verbatimCoordinates" xlink:type="simple"><named-content content-type="geo-json" specific-use="{&#34;type&#34;:&#34;Point&#34;,&#34;coordinates&#34;:[-50.131389,-6.105833]}" id="NCID0EVEBG" xlink:type="simple">6°6'21"S; 50°7'53"W</named-content></named-content>) 4♂12♀, 14–23/X/2009 (<abbrev xmlns:xlink="http://www.w3.org/1999/xlink" content-type="institution" xlink:title="Instituto Butantan, São Paulo" id="ABBRID0E1EBG" xlink:type="simple">IBSP</abbrev> 177712, <abbrev xmlns:xlink="http://www.w3.org/1999/xlink" content-type="institution" xlink:title="Instituto Butantan, São Paulo" id="ABBRID0E6EBG" xlink:type="simple">IBSP</abbrev> 177716, <abbrev xmlns:xlink="http://www.w3.org/1999/xlink" content-type="institution" xlink:title="Instituto Butantan, São Paulo" id="ABBRID0EEFBG" xlink:type="simple">IBSP</abbrev> 177713, <abbrev xmlns:xlink="http://www.w3.org/1999/xlink" content-type="institution" xlink:title="Instituto Butantan, São Paulo" id="ABBRID0EJFBG" xlink:type="simple">IBSP</abbrev> 177715, <abbrev xmlns:xlink="http://www.w3.org/1999/xlink" content-type="institution" xlink:title="Instituto Butantan, São Paulo" id="ABBRID0EOFBG" xlink:type="simple">IBSP</abbrev> 177717, <abbrev xmlns:xlink="http://www.w3.org/1999/xlink" content-type="institution" xlink:title="Instituto Butantan, São Paulo" id="ABBRID0ETFBG" xlink:type="simple">IBSP</abbrev> 177714); collected by R. Andrade &amp; I. Cizauskas et al.; Cave N5S-10 (<named-content xmlns:xlink="http://www.w3.org/1999/xlink" content-type="dwc:verbatimCoordinates" xlink:type="simple"><named-content content-type="geo-json" specific-use="{&#34;type&#34;:&#34;Point&#34;,&#34;coordinates&#34;:[-50.131389,-6.105556]}" id="NCID0E2FBG" xlink:type="simple">6°6'20"S; 50°7'53"W</named-content></named-content>), 1♂, 22/III−03/IV/2005 (<abbrev xmlns:xlink="http://www.w3.org/1999/xlink" content-type="institution" xlink:title="Instituto Butantan, São Paulo" id="ABBRID0EAGBG" xlink:type="simple">IBSP</abbrev> 55342), collected by R. Andrade &amp; I. Arnori et al., 4♀, 07–12/X/2008 (<abbrev xmlns:xlink="http://www.w3.org/1999/xlink" content-type="institution" xlink:title="Instituto Butantan, São Paulo" id="ABBRID0EFGBG" xlink:type="simple">IBSP</abbrev> 174526, <abbrev xmlns:xlink="http://www.w3.org/1999/xlink" content-type="institution" xlink:title="Instituto Butantan, São Paulo" id="ABBRID0EKGBG" xlink:type="simple">IBSP</abbrev> 174528); 12♂23♀, 14–23/X/2009 (<abbrev xmlns:xlink="http://www.w3.org/1999/xlink" content-type="institution" xlink:title="Instituto Butantan, São Paulo" id="ABBRID0EPGBG" xlink:type="simple">IBSP</abbrev> 177693, <abbrev xmlns:xlink="http://www.w3.org/1999/xlink" content-type="institution" xlink:title="Instituto Butantan, São Paulo" id="ABBRID0EUGBG" xlink:type="simple">IBSP</abbrev> 177699, <abbrev xmlns:xlink="http://www.w3.org/1999/xlink" content-type="institution" xlink:title="Instituto Butantan, São Paulo" id="ABBRID0EZGBG" xlink:type="simple">IBSP</abbrev> 177695, <abbrev xmlns:xlink="http://www.w3.org/1999/xlink" content-type="institution" xlink:title="Instituto Butantan, São Paulo" id="ABBRID0E5GBG" xlink:type="simple">IBSP</abbrev> 177702, <abbrev xmlns:xlink="http://www.w3.org/1999/xlink" content-type="institution" xlink:title="Instituto Butantan, São Paulo" id="ABBRID0EDHBG" xlink:type="simple">IBSP</abbrev> 177700, <abbrev xmlns:xlink="http://www.w3.org/1999/xlink" content-type="institution" xlink:title="Instituto Butantan, São Paulo" id="ABBRID0EIHBG" xlink:type="simple">IBSP</abbrev> 177694, <abbrev xmlns:xlink="http://www.w3.org/1999/xlink" content-type="institution" xlink:title="Instituto Butantan, São Paulo" id="ABBRID0ENHBG" xlink:type="simple">IBSP</abbrev> 177696, <abbrev xmlns:xlink="http://www.w3.org/1999/xlink" content-type="institution" xlink:title="Instituto Butantan, São Paulo" id="ABBRID0ESHBG" xlink:type="simple">IBSP</abbrev> 177697, <abbrev xmlns:xlink="http://www.w3.org/1999/xlink" content-type="institution" xlink:title="Instituto Butantan, São Paulo" id="ABBRID0EXHBG" xlink:type="simple">IBSP</abbrev> 177692, <abbrev xmlns:xlink="http://www.w3.org/1999/xlink" content-type="institution" xlink:title="Instituto Butantan, São Paulo" id="ABBRID0E3HBG" xlink:type="simple">IBSP</abbrev> 177698, <abbrev xmlns:xlink="http://www.w3.org/1999/xlink" content-type="institution" xlink:title="Instituto Butantan, São Paulo" id="ABBRID0EBIBG" xlink:type="simple">IBSP</abbrev> 177701, <abbrev xmlns:xlink="http://www.w3.org/1999/xlink" content-type="institution" xlink:title="Instituto Butantan, São Paulo" id="ABBRID0EGIBG" xlink:type="simple">IBSP</abbrev> 177706); Cave N5S-11 (<named-content xmlns:xlink="http://www.w3.org/1999/xlink" content-type="dwc:verbatimCoordinates" xlink:type="simple"><named-content content-type="geo-json" specific-use="{&#34;type&#34;:&#34;Point&#34;,&#34;coordinates&#34;:[-50.129722,-6.105000]}" id="NCID0EOIBG" xlink:type="simple">6°6'18"S; 50°7'47"W</named-content></named-content>), 12♂25♀, 14–23/X/2009 (<abbrev xmlns:xlink="http://www.w3.org/1999/xlink" content-type="institution" xlink:title="Instituto Butantan, São Paulo" id="ABBRID0ETIBG" xlink:type="simple">IBSP</abbrev> 177711, <abbrev xmlns:xlink="http://www.w3.org/1999/xlink" content-type="institution" xlink:title="Instituto Butantan, São Paulo" id="ABBRID0EYIBG" xlink:type="simple">IBSP</abbrev> 177707, <abbrev xmlns:xlink="http://www.w3.org/1999/xlink" content-type="institution" xlink:title="Instituto Butantan, São Paulo" id="ABBRID0E4IBG" xlink:type="simple">IBSP</abbrev> 177705, <abbrev xmlns:xlink="http://www.w3.org/1999/xlink" content-type="institution" xlink:title="Instituto Butantan, São Paulo" id="ABBRID0ECJBG" xlink:type="simple">IBSP</abbrev> 177704, <abbrev xmlns:xlink="http://www.w3.org/1999/xlink" content-type="institution" xlink:title="Instituto Butantan, São Paulo" id="ABBRID0EHJBG" xlink:type="simple">IBSP</abbrev> 177709, <abbrev xmlns:xlink="http://www.w3.org/1999/xlink" content-type="institution" xlink:title="Instituto Butantan, São Paulo" id="ABBRID0EMJBG" xlink:type="simple">IBSP</abbrev> 177710, <abbrev xmlns:xlink="http://www.w3.org/1999/xlink" content-type="institution" xlink:title="Instituto Butantan, São Paulo" id="ABBRID0ERJBG" xlink:type="simple">IBSP</abbrev> 177708, <abbrev xmlns:xlink="http://www.w3.org/1999/xlink" content-type="institution" xlink:title="Instituto Butantan, São Paulo" id="ABBRID0EWJBG" xlink:type="simple">IBSP</abbrev> 177703); Cave N5S-14 (6°6'19"S; <!--PageBreak-->50°8'1"W), 1♀, 14–23/X/2009 (<abbrev xmlns:xlink="http://www.w3.org/1999/xlink" content-type="institution" xlink:title="Instituto Butantan, São Paulo" id="ABBRID0E4JBG" xlink:type="simple">IBSP</abbrev> 177691); Cave N5S-15/16 (<named-content xmlns:xlink="http://www.w3.org/1999/xlink" content-type="dwc:verbatimCoordinates" xlink:type="simple"><named-content content-type="geo-json" specific-use="{&#34;type&#34;:&#34;Point&#34;,&#34;coordinates&#34;:[-50.133333,-6.105556]}" id="NCID0EFKBG" xlink:type="simple">6°6'20"S; 50°7'60"W</named-content></named-content>), 1♂, 14–23/X/2009 (<abbrev xmlns:xlink="http://www.w3.org/1999/xlink" content-type="institution" xlink:title="Instituto Butantan, São Paulo" id="ABBRID0EKKBG" xlink:type="simple">IBSP</abbrev> 177686); Cave N5S-17 (<named-content xmlns:xlink="http://www.w3.org/1999/xlink" content-type="dwc:verbatimCoordinates" xlink:type="simple"><named-content content-type="geo-json" specific-use="{&#34;type&#34;:&#34;Point&#34;,&#34;coordinates&#34;:[-50.119722,-6.087500]}" id="NCID0ESKBG" xlink:type="simple">6°5'15"S; 50°7'11"W</named-content></named-content>), 1♂2♀, 25/VIII−03/IX/2009 (<abbrev xmlns:xlink="http://www.w3.org/1999/xlink" content-type="institution" xlink:title="Instituto Butantan, São Paulo" id="ABBRID0EXKBG" xlink:type="simple">IBSP</abbrev> 177667, <abbrev xmlns:xlink="http://www.w3.org/1999/xlink" content-type="institution" xlink:title="Instituto Butantan, São Paulo" id="ABBRID0E3KBG" xlink:type="simple">IBSP</abbrev> 177668, <abbrev xmlns:xlink="http://www.w3.org/1999/xlink" content-type="institution" xlink:title="Instituto Butantan, São Paulo" id="ABBRID0EBLBG" xlink:type="simple">IBSP</abbrev> 177669); Cave N5S-18 (<named-content xmlns:xlink="http://www.w3.org/1999/xlink" content-type="dwc:verbatimCoordinates" xlink:type="simple"><named-content content-type="geo-json" specific-use="{&#34;type&#34;:&#34;Point&#34;,&#34;coordinates&#34;:[-50.127500,-6.086389]}" id="NCID0EJLBG" xlink:type="simple">6°5'11"S; 50°7'39"W</named-content></named-content>), 4♀, 25/VIII-03/IX/2009 (<abbrev xmlns:xlink="http://www.w3.org/1999/xlink" content-type="institution" xlink:title="Instituto Butantan, São Paulo" id="ABBRID0EOLBG" xlink:type="simple">IBSP</abbrev> 177632, <abbrev xmlns:xlink="http://www.w3.org/1999/xlink" content-type="institution" xlink:title="Instituto Butantan, São Paulo" id="ABBRID0ETLBG" xlink:type="simple">IBSP</abbrev> 177672, <abbrev xmlns:xlink="http://www.w3.org/1999/xlink" content-type="institution" xlink:title="Instituto Butantan, São Paulo" id="ABBRID0EYLBG" xlink:type="simple">IBSP</abbrev> 177673, <abbrev xmlns:xlink="http://www.w3.org/1999/xlink" content-type="institution" xlink:title="Instituto Butantan, São Paulo" id="ABBRID0E4LBG" xlink:type="simple">IBSP</abbrev> 177674); Cave N5S-19 (<named-content xmlns:xlink="http://www.w3.org/1999/xlink" content-type="dwc:verbatimCoordinates" xlink:type="simple"><named-content content-type="geo-json" specific-use="{&#34;type&#34;:&#34;Point&#34;,&#34;coordinates&#34;:[-50.126944,-6.086944]}" id="NCID0EFMBG" xlink:type="simple">6°5'13"S; 50°7'37"W</named-content></named-content>), 1♀, 25/VIII-03/IX/2009 (<abbrev xmlns:xlink="http://www.w3.org/1999/xlink" content-type="institution" xlink:title="Instituto Butantan, São Paulo" id="ABBRID0EKMBG" xlink:type="simple">IBSP</abbrev> 177671); Cave N5S-20 (<named-content xmlns:xlink="http://www.w3.org/1999/xlink" content-type="dwc:verbatimCoordinates" xlink:type="simple"><named-content content-type="geo-json" specific-use="{&#34;type&#34;:&#34;Point&#34;,&#34;coordinates&#34;:[-50.126389,-6.087500]}" id="NCID0ESMBG" xlink:type="simple">6°5'15"S; 50°7'35"W</named-content></named-content>), 2♂7♀, 25/VIII-03/IX/2009 (<abbrev xmlns:xlink="http://www.w3.org/1999/xlink" content-type="institution" xlink:title="Instituto Butantan, São Paulo" id="ABBRID0EXMBG" xlink:type="simple">IBSP</abbrev> 177651, <abbrev xmlns:xlink="http://www.w3.org/1999/xlink" content-type="institution" xlink:title="Instituto Butantan, São Paulo" id="ABBRID0E3MBG" xlink:type="simple">IBSP</abbrev> 177652, <abbrev xmlns:xlink="http://www.w3.org/1999/xlink" content-type="institution" xlink:title="Instituto Butantan, São Paulo" id="ABBRID0EBNBG" xlink:type="simple">IBSP</abbrev> 177653, <abbrev xmlns:xlink="http://www.w3.org/1999/xlink" content-type="institution" xlink:title="Instituto Butantan, São Paulo" id="ABBRID0EGNBG" xlink:type="simple">IBSP</abbrev> 177654, <abbrev xmlns:xlink="http://www.w3.org/1999/xlink" content-type="institution" xlink:title="Instituto Butantan, São Paulo" id="ABBRID0ELNBG" xlink:type="simple">IBSP</abbrev> 177655); Cave N5S-21 (<named-content xmlns:xlink="http://www.w3.org/1999/xlink" content-type="dwc:verbatimCoordinates" xlink:type="simple"><named-content content-type="geo-json" specific-use="{&#34;type&#34;:&#34;Point&#34;,&#34;coordinates&#34;:[-50.126111,-6.087500]}" id="NCID0ETNBG" xlink:type="simple">6°5'15"S; 50°7'34"W</named-content></named-content>), 2♂10♀, 07–12/X/2008 (<abbrev xmlns:xlink="http://www.w3.org/1999/xlink" content-type="institution" xlink:title="Instituto Butantan, São Paulo" id="ABBRID0EYNBG" xlink:type="simple">IBSP</abbrev> 174533, <abbrev xmlns:xlink="http://www.w3.org/1999/xlink" content-type="institution" xlink:title="Instituto Butantan, São Paulo" id="ABBRID0E4NBG" xlink:type="simple">IBSP</abbrev> 174537, <abbrev xmlns:xlink="http://www.w3.org/1999/xlink" content-type="institution" xlink:title="Instituto Butantan, São Paulo" id="ABBRID0ECOBG" xlink:type="simple">IBSP</abbrev> 174541, <abbrev xmlns:xlink="http://www.w3.org/1999/xlink" content-type="institution" xlink:title="Instituto Butantan, São Paulo" id="ABBRID0EHOBG" xlink:type="simple">IBSP</abbrev> 174534, <abbrev xmlns:xlink="http://www.w3.org/1999/xlink" content-type="institution" xlink:title="Instituto Butantan, São Paulo" id="ABBRID0EMOBG" xlink:type="simple">IBSP</abbrev> 174536,<abbrev xmlns:xlink="http://www.w3.org/1999/xlink" content-type="institution" xlink:title="Instituto Butantan, São Paulo" id="ABBRID0EROBG" xlink:type="simple">IBSP</abbrev> 174538), 5♂11♀, 25/VIII-03/IX/2009 (<abbrev xmlns:xlink="http://www.w3.org/1999/xlink" content-type="institution" xlink:title="Instituto Butantan, São Paulo" id="ABBRID0EWOBG" xlink:type="simple">IBSP</abbrev> 177656–<abbrev xmlns:xlink="http://www.w3.org/1999/xlink" content-type="institution" xlink:title="Instituto Butantan, São Paulo" id="ABBRID0E2OBG" xlink:type="simple">IBSP</abbrev> 177658, <abbrev xmlns:xlink="http://www.w3.org/1999/xlink" content-type="institution" xlink:title="Instituto Butantan, São Paulo" id="ABBRID0EAPBG" xlink:type="simple">IBSP</abbrev> 177660-<abbrev xmlns:xlink="http://www.w3.org/1999/xlink" content-type="institution" xlink:title="Instituto Butantan, São Paulo" id="ABBRID0EFPBG" xlink:type="simple">IBSP</abbrev> 177666); Cave N5S-25 (<named-content xmlns:xlink="http://www.w3.org/1999/xlink" content-type="dwc:verbatimCoordinates" xlink:type="simple"><named-content content-type="geo-json" specific-use="{&#34;type&#34;:&#34;Point&#34;,&#34;coordinates&#34;:[-50.127222,-6.086667]}" id="NCID0ENPBG" xlink:type="simple">6°5'12"S; 50°7'38"W</named-content></named-content>) 1♂6♀, 14–16/XII/2010 (<abbrev xmlns:xlink="http://www.w3.org/1999/xlink" content-type="institution" xlink:title="Instituto Butantan, São Paulo" id="ABBRID0ESPBG" xlink:type="simple">IBSP</abbrev> 188854, <abbrev xmlns:xlink="http://www.w3.org/1999/xlink" content-type="institution" xlink:title="Instituto Butantan, São Paulo" id="ABBRID0EXPBG" xlink:type="simple">IBSP</abbrev> 178176); Cave N5S-30 (<named-content xmlns:xlink="http://www.w3.org/1999/xlink" content-type="dwc:verbatimCoordinates" xlink:type="simple"><named-content content-type="geo-json" specific-use="{&#34;type&#34;:&#34;Point&#34;,&#34;coordinates&#34;:[-50.119444,-6.088333]}" id="NCID0E6PBG" xlink:type="simple">6°5'18"S; 50°7'10"W</named-content></named-content>), 3♂8♀, 14–16/XII/2010 (<abbrev xmlns:xlink="http://www.w3.org/1999/xlink" content-type="institution" xlink:title="Instituto Butantan, São Paulo" id="ABBRID0EEQBG" xlink:type="simple">IBSP</abbrev> 188855–<abbrev xmlns:xlink="http://www.w3.org/1999/xlink" content-type="institution" xlink:title="Instituto Butantan, São Paulo" id="ABBRID0EJQBG" xlink:type="simple">IBSP</abbrev> 188859 4♂8♀, 10–19/V/2011 (<abbrev xmlns:xlink="http://www.w3.org/1999/xlink" content-type="institution" xlink:title="Instituto Butantan, São Paulo" id="ABBRID0EOQBG" xlink:type="simple">IBSP</abbrev> 188860-<abbrev xmlns:xlink="http://www.w3.org/1999/xlink" content-type="institution" xlink:title="Instituto Butantan, São Paulo" id="ABBRID0ETQBG" xlink:type="simple">IBSP</abbrev> 188867); collected by R. Andrade &amp; I. Cizauskas et al.; Cave N5S-37 (<named-content xmlns:xlink="http://www.w3.org/1999/xlink" content-type="dwc:verbatimCoordinates" xlink:type="simple"><named-content content-type="geo-json" specific-use="{&#34;type&#34;:&#34;Point&#34;,&#34;coordinates&#34;:[-50.132500,-6.106111]}" id="NCID0E2QBG" xlink:type="simple">6°6'22"S; 50°7'57"W</named-content></named-content>), 1♂6♀, 07–12/X/2008, R. Andrade &amp; et al. (<abbrev xmlns:xlink="http://www.w3.org/1999/xlink" content-type="institution" xlink:title="Instituto Butantan, São Paulo" id="ABBRID0EARBG" xlink:type="simple">IBSP</abbrev> 174543, <abbrev xmlns:xlink="http://www.w3.org/1999/xlink" content-type="institution" xlink:title="Instituto Butantan, São Paulo" id="ABBRID0EFRBG" xlink:type="simple">IBSP</abbrev> 174545, <abbrev xmlns:xlink="http://www.w3.org/1999/xlink" content-type="institution" xlink:title="Instituto Butantan, São Paulo" id="ABBRID0EKRBG" xlink:type="simple">IBSP</abbrev> 174542); 2♂20♀, 15–21/IX/2009 (<abbrev xmlns:xlink="http://www.w3.org/1999/xlink" content-type="institution" xlink:title="Instituto Butantan, São Paulo" id="ABBRID0EPRBG" xlink:type="simple">IBSP</abbrev> 177679, <abbrev xmlns:xlink="http://www.w3.org/1999/xlink" content-type="institution" xlink:title="Instituto Butantan, São Paulo" id="ABBRID0EURBG" xlink:type="simple">IBSP</abbrev> 177718, <abbrev xmlns:xlink="http://www.w3.org/1999/xlink" content-type="institution" xlink:title="Instituto Butantan, São Paulo" id="ABBRID0EZRBG" xlink:type="simple">IBSP</abbrev> 177722, <abbrev xmlns:xlink="http://www.w3.org/1999/xlink" content-type="institution" xlink:title="Instituto Butantan, São Paulo" id="ABBRID0E5RBG" xlink:type="simple">IBSP</abbrev> 177681, <abbrev xmlns:xlink="http://www.w3.org/1999/xlink" content-type="institution" xlink:title="Instituto Butantan, São Paulo" id="ABBRID0EDSBG" xlink:type="simple">IBSP</abbrev> 177723, <abbrev xmlns:xlink="http://www.w3.org/1999/xlink" content-type="institution" xlink:title="Instituto Butantan, São Paulo" id="ABBRID0EISBG" xlink:type="simple">IBSP</abbrev> 177680, <abbrev xmlns:xlink="http://www.w3.org/1999/xlink" content-type="institution" xlink:title="Instituto Butantan, São Paulo" id="ABBRID0ENSBG" xlink:type="simple">IBSP</abbrev> 177678); 3♂4♀, 14/III-04/IV/2010 (<abbrev xmlns:xlink="http://www.w3.org/1999/xlink" content-type="institution" xlink:title="Instituto Butantan, São Paulo" id="ABBRID0ESSBG" xlink:type="simple">IBSP</abbrev> 177721, <abbrev xmlns:xlink="http://www.w3.org/1999/xlink" content-type="institution" xlink:title="Instituto Butantan, São Paulo" id="ABBRID0EXSBG" xlink:type="simple">IBSP</abbrev> 177719, <abbrev xmlns:xlink="http://www.w3.org/1999/xlink" content-type="institution" xlink:title="Instituto Butantan, São Paulo" id="ABBRID0E3SBG" xlink:type="simple">IBSP</abbrev> 177720); Cave N5S-40 (<named-content xmlns:xlink="http://www.w3.org/1999/xlink" content-type="dwc:verbatimCoordinates" xlink:type="simple"><named-content content-type="geo-json" specific-use="{&#34;type&#34;:&#34;Point&#34;,&#34;coordinates&#34;:[-50.133333,-6.105278]}" id="NCID0EETBG" xlink:type="simple">6°6'19"S; 50°8'0"W</named-content></named-content>), 1♀, 15–21/IX/2009 (<abbrev xmlns:xlink="http://www.w3.org/1999/xlink" content-type="institution" xlink:title="Instituto Butantan, São Paulo" id="ABBRID0EJTBG" xlink:type="simple">IBSP</abbrev> 177724); Cave N5S-42 (<named-content xmlns:xlink="http://www.w3.org/1999/xlink" content-type="dwc:verbatimCoordinates" xlink:type="simple"><named-content content-type="geo-json" specific-use="{&#34;type&#34;:&#34;Point&#34;,&#34;coordinates&#34;:[-50.133889,-6.105833]}" id="NCID0ERTBG" xlink:type="simple">6°6'21"S; 50°8'2"W</named-content></named-content>), 1♂0♀, 25/VIII−03/IX/2009 (<abbrev xmlns:xlink="http://www.w3.org/1999/xlink" content-type="institution" xlink:title="Instituto Butantan, São Paulo" id="ABBRID0EWTBG" xlink:type="simple">IBSP</abbrev> 177659); Cave N5S-52/53 (<named-content xmlns:xlink="http://www.w3.org/1999/xlink" content-type="dwc:verbatimCoordinates" xlink:type="simple"><named-content content-type="geo-json" specific-use="{&#34;type&#34;:&#34;Point&#34;,&#34;coordinates&#34;:[-50.133056,-6.107778]}" id="NCID0E5TBG" xlink:type="simple">6°6'28"S; 50°7'59"W</named-content></named-content>), 6♀, 25/VIII−03/IX/2009 (<abbrev xmlns:xlink="http://www.w3.org/1999/xlink" content-type="institution" xlink:title="Instituto Butantan, São Paulo" id="ABBRID0EDUBG" xlink:type="simple">IBSP</abbrev> 177676, <abbrev xmlns:xlink="http://www.w3.org/1999/xlink" content-type="institution" xlink:title="Instituto Butantan, São Paulo" id="ABBRID0EIUBG" xlink:type="simple">IBSP</abbrev> 177675, <abbrev xmlns:xlink="http://www.w3.org/1999/xlink" content-type="institution" xlink:title="Instituto Butantan, São Paulo" id="ABBRID0ENUBG" xlink:type="simple">IBSP</abbrev> 177677); 1♂5♀, 14/III-04/IV/2010 (<abbrev xmlns:xlink="http://www.w3.org/1999/xlink" content-type="institution" xlink:title="Instituto Butantan, São Paulo" id="ABBRID0ESUBG" xlink:type="simple">IBSP</abbrev> 177633, <abbrev xmlns:xlink="http://www.w3.org/1999/xlink" content-type="institution" xlink:title="Instituto Butantan, São Paulo" id="ABBRID0EXUBG" xlink:type="simple">IBSP</abbrev> 177725, <abbrev xmlns:xlink="http://www.w3.org/1999/xlink" content-type="institution" xlink:title="Instituto Butantan, São Paulo" id="ABBRID0E3UBG" xlink:type="simple">IBSP</abbrev> 177726, <abbrev xmlns:xlink="http://www.w3.org/1999/xlink" content-type="institution" xlink:title="Instituto Butantan, São Paulo" id="ABBRID0EBVBG" xlink:type="simple">IBSP</abbrev> 177634); Cave N5S-57 (<named-content xmlns:xlink="http://www.w3.org/1999/xlink" content-type="dwc:verbatimCoordinates" xlink:type="simple"><named-content content-type="geo-json" specific-use="{&#34;type&#34;:&#34;Point&#34;,&#34;coordinates&#34;:[-50.132500,-6.108611]}" id="NCID0EJVBG" xlink:type="simple">6°6'31"S; 50°7'57"W</named-content></named-content>), 2♂6♀, 25/VIII−03/IX/2009 (<abbrev xmlns:xlink="http://www.w3.org/1999/xlink" content-type="institution" xlink:title="Instituto Butantan, São Paulo" id="ABBRID0EOVBG" xlink:type="simple">IBSP</abbrev> 177635, <abbrev xmlns:xlink="http://www.w3.org/1999/xlink" content-type="institution" xlink:title="Instituto Butantan, São Paulo" id="ABBRID0ETVBG" xlink:type="simple">IBSP</abbrev> 177636); 1♂3♀, 14/III−04/IV/2010 (<abbrev xmlns:xlink="http://www.w3.org/1999/xlink" content-type="institution" xlink:title="Instituto Butantan, São Paulo" id="ABBRID0EYVBG" xlink:type="simple">IBSP</abbrev> 177727, <abbrev xmlns:xlink="http://www.w3.org/1999/xlink" content-type="institution" xlink:title="Instituto Butantan, São Paulo" id="ABBRID0E4VBG" xlink:type="simple">IBSP</abbrev> 177728); Cave N5S-61 (<named-content xmlns:xlink="http://www.w3.org/1999/xlink" content-type="dwc:verbatimCoordinates" xlink:type="simple"><named-content content-type="geo-json" specific-use="{&#34;type&#34;:&#34;Point&#34;,&#34;coordinates&#34;:[-50.134444,-6.105278]}" id="NCID0EFWBG" xlink:type="simple">6°6'19"S; 50°8'4"W</named-content></named-content>), 1♀, 15–21/IX/2009 (<abbrev xmlns:xlink="http://www.w3.org/1999/xlink" content-type="institution" xlink:title="Instituto Butantan, São Paulo" id="ABBRID0EKWBG" xlink:type="simple">IBSP</abbrev> 177729); Cave N5S-63/64/65 (<named-content xmlns:xlink="http://www.w3.org/1999/xlink" content-type="dwc:verbatimCoordinates" xlink:type="simple"><named-content content-type="geo-json" specific-use="{&#34;type&#34;:&#34;Point&#34;,&#34;coordinates&#34;:[-50.135278,-6.103333]}" id="NCID0ESWBG" xlink:type="simple">6°6'12"S; 50°8'7"W</named-content></named-content>) 1♀, 15–21/IX/2009 (<abbrev xmlns:xlink="http://www.w3.org/1999/xlink" content-type="institution" xlink:title="Instituto Butantan, São Paulo" id="ABBRID0EXWBG" xlink:type="simple">IBSP</abbrev> 177682); 2♀, 14/III-04/IV/2010 (<abbrev xmlns:xlink="http://www.w3.org/1999/xlink" content-type="institution" xlink:title="Instituto Butantan, São Paulo" id="ABBRID0E3WBG" xlink:type="simple">IBSP</abbrev> 177730, <abbrev xmlns:xlink="http://www.w3.org/1999/xlink" content-type="institution" xlink:title="Instituto Butantan, São Paulo" id="ABBRID0EBXBG" xlink:type="simple">IBSP</abbrev> 177731); Cave N5S-84 (<named-content xmlns:xlink="http://www.w3.org/1999/xlink" content-type="dwc:verbatimCoordinates" xlink:type="simple"><named-content content-type="geo-json" specific-use="{&#34;type&#34;:&#34;Point&#34;,&#34;coordinates&#34;:[-50.136667,-6.086944]}" id="NCID0EJXBG" xlink:type="simple">6°5'13"S; 50°8'12"W</named-content></named-content>) 1♀, 25/VIII−03/IX/2009 (<abbrev xmlns:xlink="http://www.w3.org/1999/xlink" content-type="institution" xlink:title="Instituto Butantan, São Paulo" id="ABBRID0EOXBG" xlink:type="simple">IBSP</abbrev> 177650); Cave N5S-85 (<named-content xmlns:xlink="http://www.w3.org/1999/xlink" content-type="dwc:verbatimCoordinates" xlink:type="simple"><named-content content-type="geo-json" specific-use="{&#34;type&#34;:&#34;Point&#34;,&#34;coordinates&#34;:[-50.126389,-6.086667]}" id="NCID0EWXBG" xlink:type="simple">6°5'12"S; 50°7'35"W</named-content></named-content>), 16♂20♀, 25/VIII−03/IX/2009 (<abbrev xmlns:xlink="http://www.w3.org/1999/xlink" content-type="institution" xlink:title="Instituto Butantan, São Paulo" id="ABBRID0E2XBG" xlink:type="simple">IBSP</abbrev> 177637–<abbrev xmlns:xlink="http://www.w3.org/1999/xlink" content-type="institution" xlink:title="Instituto Butantan, São Paulo" id="ABBRID0EAYBG" xlink:type="simple">IBSP</abbrev> 177649, <abbrev xmlns:xlink="http://www.w3.org/1999/xlink" content-type="institution" xlink:title="Instituto Butantan, São Paulo" id="ABBRID0EFYBG" xlink:type="simple">IBSP</abbrev> 174066), 5♂7♀, 14/III−04/IV/2010 (<abbrev xmlns:xlink="http://www.w3.org/1999/xlink" content-type="institution" xlink:title="Instituto Butantan, São Paulo" id="ABBRID0EKYBG" xlink:type="simple">IBSP</abbrev> 177732–<abbrev xmlns:xlink="http://www.w3.org/1999/xlink" content-type="institution" xlink:title="Instituto Butantan, São Paulo" id="ABBRID0EPYBG" xlink:type="simple">IBSP</abbrev> 177735; <abbrev xmlns:xlink="http://www.w3.org/1999/xlink" content-type="institution" xlink:title="Instituto Butantan, São Paulo" id="ABBRID0EUYBG" xlink:type="simple">IBSP</abbrev> 174065), all collected by R. Andrade &amp; I. Cizauskas et al.; Cave N5SM1_0008 (-6,108887; -50,134387), 2♂5♀, 31/XIII/2010 (<abbrev xmlns:xlink="http://www.w3.org/1999/xlink" content-type="institution" xlink:title="Universidade Federal de Lavras, Lavras" id="ABBRID0EZYBG" xlink:type="simple">ISLA</abbrev> 14614) Cave N5SM1-05 (<named-content xmlns:xlink="http://www.w3.org/1999/xlink" content-type="dwc:verbatimCoordinates" xlink:type="simple"><named-content content-type="geo-json" specific-use="{&#34;type&#34;:&#34;Point&#34;,&#34;coordinates&#34;:[-50.135278,-6.111389]}" id="NCID0EBZBG" xlink:type="simple">6°6'41"S; 50°8'7"W</named-content></named-content>), 2♀, 01/IX/2010 (<abbrev xmlns:xlink="http://www.w3.org/1999/xlink" content-type="institution" xlink:title="Instituto Butantan, São Paulo" id="ABBRID0EGZBG" xlink:type="simple">IBSP</abbrev> 176989); Cave N5SM1-13 (<named-content xmlns:xlink="http://www.w3.org/1999/xlink" content-type="dwc:verbatimCoordinates" xlink:type="simple"><named-content content-type="geo-json" specific-use="{&#34;type&#34;:&#34;Point&#34;,&#34;coordinates&#34;:[-50.135000,-6.106111]}" id="NCID0EOZBG" xlink:type="simple">6°6'22"S; 50°8'6"W</named-content></named-content>), 1♂2♀, 29/VIII/2010 (<abbrev xmlns:xlink="http://www.w3.org/1999/xlink" content-type="institution" xlink:title="Instituto Butantan, São Paulo" id="ABBRID0ETZBG" xlink:type="simple">IBSP</abbrev> 176992); Cave N5SM1-21 (<named-content xmlns:xlink="http://www.w3.org/1999/xlink" content-type="dwc:verbatimCoordinates" xlink:type="simple"><named-content content-type="geo-json" specific-use="{&#34;type&#34;:&#34;Point&#34;,&#34;coordinates&#34;:[-50.137778,-6.105278]}" id="NCID0E2ZBG" xlink:type="simple">6°6'19"S; 50°8'16"W</named-content></named-content>), 4♀, 02/IX/2010 (<abbrev xmlns:xlink="http://www.w3.org/1999/xlink" content-type="institution" xlink:title="Instituto Butantan, São Paulo" id="ABBRID0EA1BG" xlink:type="simple">IBSP</abbrev> 176993); Cave N5SM1-38 (<named-content xmlns:xlink="http://www.w3.org/1999/xlink" content-type="dwc:verbatimCoordinates" xlink:type="simple"><named-content content-type="geo-json" specific-use="{&#34;type&#34;:&#34;Point&#34;,&#34;coordinates&#34;:[-50.136667,-6.106111]}" id="NCID0EI1BG" xlink:type="simple">6°6'22"S; 50°8'12"W</named-content></named-content>), 1♂3♀, 25/II/2011 (<abbrev xmlns:xlink="http://www.w3.org/1999/xlink" content-type="institution" xlink:title="Instituto Butantan, São Paulo" id="ABBRID0EN1BG" xlink:type="simple">IBSP</abbrev> 176972); Cave N5SM1-42 (<named-content xmlns:xlink="http://www.w3.org/1999/xlink" content-type="dwc:verbatimCoordinates" xlink:type="simple"><named-content content-type="geo-json" specific-use="{&#34;type&#34;:&#34;Point&#34;,&#34;coordinates&#34;:[-50.135000,-6.107222]}" id="NCID0EV1BG" xlink:type="simple">6°6'26"S; 50°8'6"W</named-content></named-content>), 10♀, 19/II/2011 (<abbrev xmlns:xlink="http://www.w3.org/1999/xlink" content-type="institution" xlink:title="Instituto Butantan, São Paulo" id="ABBRID0E11BG" xlink:type="simple">IBSP</abbrev> 176999); Cave N5SM2_0003 (<named-content xmlns:xlink="http://www.w3.org/1999/xlink" content-type="dwc:verbatimCoordinates" xlink:type="simple"><named-content content-type="geo-json" specific-use="{&#34;type&#34;:&#34;Point&#34;,&#34;coordinates&#34;:[-50.135000,-6.141944]}" id="NCID0EC2BG" xlink:type="simple">6°8'31"S; 50°8'6"W</named-content></named-content>), 1♂1♀, 2010–11 (<abbrev xmlns:xlink="http://www.w3.org/1999/xlink" content-type="institution" xlink:title="Universidade Federal de Lavras, Lavras" id="ABBRID0EH2BG" xlink:type="simple">ISLA</abbrev> 14624); Cave N5SM2_0008 (<named-content xmlns:xlink="http://www.w3.org/1999/xlink" content-type="dwc:verbatimCoordinates" xlink:type="simple"><named-content content-type="geo-json" specific-use="{&#34;type&#34;:&#34;Point&#34;,&#34;coordinates&#34;:[-50.135833,-6.140833]}" id="NCID0EP2BG" xlink:type="simple">6°8'27"S; 50°8'9"W</named-content></named-content>), 1♀ (<abbrev xmlns:xlink="http://www.w3.org/1999/xlink" content-type="institution" xlink:title="Universidade Federal de Lavras, Lavras" id="ABBRID0EU2BG" xlink:type="simple">ISLA</abbrev> 14646); Cave N5SM2_0015 (<named-content xmlns:xlink="http://www.w3.org/1999/xlink" content-type="dwc:verbatimCoordinates" xlink:type="simple"><named-content content-type="geo-json" specific-use="{&#34;type&#34;:&#34;Point&#34;,&#34;coordinates&#34;:[-50.133611,-6.138056]}" id="NCID0E32BG" xlink:type="simple">6°8'17"S; 50°8'1"W</named-content></named-content>), 1♂ (<abbrev xmlns:xlink="http://www.w3.org/1999/xlink" content-type="institution" xlink:title="Universidade Federal de Lavras, Lavras" id="ABBRID0EB3BG" xlink:type="simple">ISLA</abbrev> 14642); Cave N5SM2_0016 (<named-content xmlns:xlink="http://www.w3.org/1999/xlink" content-type="dwc:verbatimCoordinates" xlink:type="simple"><named-content content-type="geo-json" specific-use="{&#34;type&#34;:&#34;Point&#34;,&#34;coordinates&#34;:[-50.133056,-6.138056]}" id="NCID0EJ3BG" xlink:type="simple">6°8'17"S; 50°7'59"W</named-content></named-content>), 1♂ (<abbrev xmlns:xlink="http://www.w3.org/1999/xlink" content-type="institution" xlink:title="Universidade Federal de Lavras, Lavras" id="ABBRID0EO3BG" xlink:type="simple">ISLA</abbrev> 14643); Cave N5SM2_0018 (<named-content xmlns:xlink="http://www.w3.org/1999/xlink" content-type="dwc:verbatimCoordinates" xlink:type="simple"><named-content content-type="geo-json" specific-use="{&#34;type&#34;:&#34;Point&#34;,&#34;coordinates&#34;:[-50.133889,-6.138333]}" id="NCID0EW3BG" xlink:type="simple">6°8'18"S; 50°8'2"W</named-content></named-content>), 2♂1♀ (<abbrev xmlns:xlink="http://www.w3.org/1999/xlink" content-type="institution" xlink:title="Universidade Federal de Lavras, Lavras" id="ABBRID0E23BG" xlink:type="simple">ISLA</abbrev> 14638); Cave N5SM2_0022 (<named-content xmlns:xlink="http://www.w3.org/1999/xlink" content-type="dwc:verbatimCoordinates" xlink:type="simple"><named-content content-type="geo-json" specific-use="{&#34;type&#34;:&#34;Point&#34;,&#34;coordinates&#34;:[-50.135278,-6.135556]}" id="NCID0ED4BG" xlink:type="simple">6°8'8"S; 50°8'7"W</named-content></named-content>), 2♀ (<abbrev xmlns:xlink="http://www.w3.org/1999/xlink" content-type="institution" xlink:title="Universidade Federal de Lavras, Lavras" id="ABBRID0EI4BG" xlink:type="simple">ISLA</abbrev> 14627); Cave N5SM2_0023 (-6,135119; -50,13496), 1♀ (<abbrev xmlns:xlink="http://www.w3.org/1999/xlink" content-type="institution" xlink:title="Universidade Federal de Lavras, Lavras" id="ABBRID0EN4BG" xlink:type="simple">ISLA</abbrev> 14639); Cave N5SM2_0024 (<named-content xmlns:xlink="http://www.w3.org/1999/xlink" content-type="dwc:verbatimCoordinates" xlink:type="simple"><named-content content-type="geo-json" specific-use="{&#34;type&#34;:&#34;Point&#34;,&#34;coordinates&#34;:[-50.135000,-6.135556]}" id="NCID0EV4BG" xlink:type="simple">6°8'8"S; 50°8'6"W</named-content></named-content>), 1♂1♀ (<abbrev xmlns:xlink="http://www.w3.org/1999/xlink" content-type="institution" xlink:title="Universidade Federal de Lavras, Lavras" id="ABBRID0E14BG" xlink:type="simple">ISLA</abbrev> 14644); Cave N5SM2_0025 (<named-content xmlns:xlink="http://www.w3.org/1999/xlink" content-type="dwc:verbatimCoordinates" xlink:type="simple"><named-content content-type="geo-json" specific-use="{&#34;type&#34;:&#34;Point&#34;,&#34;coordinates&#34;:[-50.135000,-6.135833]}" id="NCID0EC5BG" xlink:type="simple">6°8'9"S; 50°8'6"W</named-content></named-content>), 1♂, (<abbrev xmlns:xlink="http://www.w3.org/1999/xlink" content-type="institution" xlink:title="Universidade Federal de Lavras, Lavras" id="ABBRID0EH5BG" xlink:type="simple">ISLA</abbrev> 14632); Cave N5SM2_0026 <!--PageBreak-->(<named-content xmlns:xlink="http://www.w3.org/1999/xlink" content-type="dwc:verbatimCoordinates" xlink:type="simple"><named-content content-type="geo-json" specific-use="{&#34;type&#34;:&#34;Point&#34;,&#34;coordinates&#34;:[-50.135000,-6.135833]}" id="NCID0ER5BG" xlink:type="simple">6°8'9"S; 50°8'6"W</named-content></named-content>), 3♀ (<abbrev xmlns:xlink="http://www.w3.org/1999/xlink" content-type="institution" xlink:title="Universidade Federal de Lavras, Lavras" id="ABBRID0EW5BG" xlink:type="simple">ISLA</abbrev> 14621); Cave N5SM2_0037 (<named-content xmlns:xlink="http://www.w3.org/1999/xlink" content-type="dwc:verbatimCoordinates" xlink:type="simple"><named-content content-type="geo-json" specific-use="{&#34;type&#34;:&#34;Point&#34;,&#34;coordinates&#34;:[-50.134722,-6.133056]}" id="NCID0E55BG" xlink:type="simple">6°7'59"S; 50°8'5"W</named-content></named-content>), 1♂3♀ (<abbrev xmlns:xlink="http://www.w3.org/1999/xlink" content-type="institution" xlink:title="Universidade Federal de Lavras, Lavras" id="ABBRID0ED6BG" xlink:type="simple">ISLA</abbrev> 14636); Cave N5SM2_0038 (<named-content xmlns:xlink="http://www.w3.org/1999/xlink" content-type="dwc:verbatimCoordinates" xlink:type="simple"><named-content content-type="geo-json" specific-use="{&#34;type&#34;:&#34;Point&#34;,&#34;coordinates&#34;:[-50.134722,-6.132778]}" id="NCID0EL6BG" xlink:type="simple">6°7'58"S; 50°8'5"W</named-content></named-content>), 1♂1♀ (<abbrev xmlns:xlink="http://www.w3.org/1999/xlink" content-type="institution" xlink:title="Universidade Federal de Lavras, Lavras" id="ABBRID0EQ6BG" xlink:type="simple">ISLA</abbrev> 14647); Cave N5SM2_0042 (<named-content xmlns:xlink="http://www.w3.org/1999/xlink" content-type="dwc:verbatimCoordinates" xlink:type="simple"><named-content content-type="geo-json" specific-use="{&#34;type&#34;:&#34;Point&#34;,&#34;coordinates&#34;:[-50.136389,-6.132500]}" id="NCID0EY6BG" xlink:type="simple">6°7'57"S; 50°8'11"W</named-content></named-content>), 1♂5♀ (<abbrev xmlns:xlink="http://www.w3.org/1999/xlink" content-type="institution" xlink:title="Universidade Federal de Lavras, Lavras" id="ABBRID0E46BG" xlink:type="simple">ISLA</abbrev> 14635, <abbrev xmlns:xlink="http://www.w3.org/1999/xlink" content-type="institution" xlink:title="Universidade Federal de Lavras, Lavras" id="ABBRID0EDAAI" xlink:type="simple">ISLA</abbrev> <!--PageBreak-->14648); Cave N5SM2_0043 (<named-content xmlns:xlink="http://www.w3.org/1999/xlink" content-type="dwc:verbatimCoordinates" xlink:type="simple"><named-content content-type="geo-json" specific-use="{&#34;type&#34;:&#34;Point&#34;,&#34;coordinates&#34;:[-50.136111,-6.132222]}" id="NCID0ENAAI" xlink:type="simple">6°7'56"S; 50°8'10"W</named-content></named-content>), 1♂1♀ (<abbrev xmlns:xlink="http://www.w3.org/1999/xlink" content-type="institution" xlink:title="Universidade Federal de Lavras, Lavras" id="ABBRID0ESAAI" xlink:type="simple">ISLA</abbrev> 14628); Cave N5SM2_0044 (<named-content xmlns:xlink="http://www.w3.org/1999/xlink" content-type="dwc:verbatimCoordinates" xlink:type="simple"><named-content content-type="geo-json" specific-use="{&#34;type&#34;:&#34;Point&#34;,&#34;coordinates&#34;:[-50.135000,-6.132222]}" id="NCID0E1AAI" xlink:type="simple">6°7'56"S; 50°8'6"W</named-content></named-content>), 1♂1♀ (<abbrev xmlns:xlink="http://www.w3.org/1999/xlink" content-type="institution" xlink:title="Universidade Federal de Lavras, Lavras" id="ABBRID0E6AAI" xlink:type="simple">ISLA</abbrev> 14633); Cave N5SM2_0045 (<named-content xmlns:xlink="http://www.w3.org/1999/xlink" content-type="dwc:verbatimCoordinates" xlink:type="simple"><named-content content-type="geo-json" specific-use="{&#34;type&#34;:&#34;Point&#34;,&#34;coordinates&#34;:[-50.135000,-6.131944]}" id="NCID0EHBAI" xlink:type="simple">6°7'55"S; 50°8'6"W</named-content></named-content>), 1♂2♀ (<abbrev xmlns:xlink="http://www.w3.org/1999/xlink" content-type="institution" xlink:title="Universidade Federal de Lavras, Lavras" id="ABBRID0EMBAI" xlink:type="simple">ISLA</abbrev> 14641); Cave N5SM2_0053 (<named-content xmlns:xlink="http://www.w3.org/1999/xlink" content-type="dwc:verbatimCoordinates" xlink:type="simple"><named-content content-type="geo-json" specific-use="{&#34;type&#34;:&#34;Point&#34;,&#34;coordinates&#34;:[-50.134722,-6.130278]}" id="NCID0EUBAI" xlink:type="simple">6°7'49"S; 50°8'5"W</named-content></named-content>), 1♂1♀ (<abbrev xmlns:xlink="http://www.w3.org/1999/xlink" content-type="institution" xlink:title="Universidade Federal de Lavras, Lavras" id="ABBRID0EZBAI" xlink:type="simple">ISLA</abbrev> 14629); Cave N5SM2_0054 (<named-content xmlns:xlink="http://www.w3.org/1999/xlink" content-type="dwc:verbatimCoordinates" xlink:type="simple"><named-content content-type="geo-json" specific-use="{&#34;type&#34;:&#34;Point&#34;,&#34;coordinates&#34;:[-50.134444,-6.130000]}" id="NCID0EBCAI" xlink:type="simple">6°7'48"S; 50°8'4"W</named-content></named-content>), 1♀ (<abbrev xmlns:xlink="http://www.w3.org/1999/xlink" content-type="institution" xlink:title="Universidade Federal de Lavras, Lavras" id="ABBRID0EGCAI" xlink:type="simple">ISLA</abbrev> 14637); Cave N5SM2_0056 (<named-content xmlns:xlink="http://www.w3.org/1999/xlink" content-type="dwc:verbatimCoordinates" xlink:type="simple"><named-content content-type="geo-json" specific-use="{&#34;type&#34;:&#34;Point&#34;,&#34;coordinates&#34;:[-50.134722,-6.129722]}" id="NCID0EOCAI" xlink:type="simple">6°7'47"S; 50°8'5"W</named-content></named-content>), 3♀ (<abbrev xmlns:xlink="http://www.w3.org/1999/xlink" content-type="institution" xlink:title="Universidade Federal de Lavras, Lavras" id="ABBRID0ETCAI" xlink:type="simple">ISLA</abbrev> 14640); Cave N5SM2_0057 (<named-content xmlns:xlink="http://www.w3.org/1999/xlink" content-type="dwc:verbatimCoordinates" xlink:type="simple"><named-content content-type="geo-json" specific-use="{&#34;type&#34;:&#34;Point&#34;,&#34;coordinates&#34;:[-50.134722,-6.129722]}" id="NCID0E2CAI" xlink:type="simple">6°7'47"S; 50°8'5"W</named-content></named-content>), 1♂3♀ (<abbrev xmlns:xlink="http://www.w3.org/1999/xlink" content-type="institution" xlink:title="Universidade Federal de Lavras, Lavras" id="ABBRID0EADAI" xlink:type="simple">ISLA</abbrev> 14620); Cave N5SM2_0058 (<named-content xmlns:xlink="http://www.w3.org/1999/xlink" content-type="dwc:verbatimCoordinates" xlink:type="simple"><named-content content-type="geo-json" specific-use="{&#34;type&#34;:&#34;Point&#34;,&#34;coordinates&#34;:[-50.134722,-6.129444]}" id="NCID0EIDAI" xlink:type="simple">6°7'46"S; 50°8'5"W</named-content></named-content>), 1♂4♀ (<abbrev xmlns:xlink="http://www.w3.org/1999/xlink" content-type="institution" xlink:title="Universidade Federal de Lavras, Lavras" id="ABBRID0ENDAI" xlink:type="simple">ISLA</abbrev> 14616); Cave N5SM2_0064 (<named-content xmlns:xlink="http://www.w3.org/1999/xlink" content-type="dwc:verbatimCoordinates" xlink:type="simple"><named-content content-type="geo-json" specific-use="{&#34;type&#34;:&#34;Point&#34;,&#34;coordinates&#34;:[-50.135278,-6.128611]}" id="NCID0EVDAI" xlink:type="simple">6°7'43"S; 50°8'7"W</named-content></named-content>), 1♀ (<abbrev xmlns:xlink="http://www.w3.org/1999/xlink" content-type="institution" xlink:title="Universidade Federal de Lavras, Lavras" id="ABBRID0E1DAI" xlink:type="simple">ISLA</abbrev> 14625); Cave N5SM2_0074 (<named-content xmlns:xlink="http://www.w3.org/1999/xlink" content-type="dwc:verbatimCoordinates" xlink:type="simple"><named-content content-type="geo-json" specific-use="{&#34;type&#34;:&#34;Point&#34;,&#34;coordinates&#34;:[-50.132222,-6.125556]}" id="NCID0ECEAI" xlink:type="simple">6°7'32"S; 50°7'56"W</named-content></named-content>), 2♂7♀ (<abbrev xmlns:xlink="http://www.w3.org/1999/xlink" content-type="institution" xlink:title="Universidade Federal de Lavras, Lavras" id="ABBRID0EHEAI" xlink:type="simple">ISLA</abbrev> 14623); Cave N5SM2_0076 (<named-content xmlns:xlink="http://www.w3.org/1999/xlink" content-type="dwc:verbatimCoordinates" xlink:type="simple"><named-content content-type="geo-json" specific-use="{&#34;type&#34;:&#34;Point&#34;,&#34;coordinates&#34;:[-50.131667,-6.125278]}" id="NCID0EPEAI" xlink:type="simple">6°7'31"S; 50°7'54"W</named-content></named-content>), 1♀ (<abbrev xmlns:xlink="http://www.w3.org/1999/xlink" content-type="institution" xlink:title="Universidade Federal de Lavras, Lavras" id="ABBRID0EUEAI" xlink:type="simple">ISLA</abbrev> 14645); Cave N5SM2_0078 (<named-content xmlns:xlink="http://www.w3.org/1999/xlink" content-type="dwc:verbatimCoordinates" xlink:type="simple"><named-content content-type="geo-json" specific-use="{&#34;type&#34;:&#34;Point&#34;,&#34;coordinates&#34;:[-50.130278,-6.123056]}" id="NCID0E3EAI" xlink:type="simple">6°7'23"S; 50°7'49"W</named-content></named-content>), 3♂5♀ (<abbrev xmlns:xlink="http://www.w3.org/1999/xlink" content-type="institution" xlink:title="Universidade Federal de Lavras, Lavras" id="ABBRID0EBFAI" xlink:type="simple">ISLA</abbrev> 14630, <abbrev xmlns:xlink="http://www.w3.org/1999/xlink" content-type="institution" xlink:title="Universidade Federal de Lavras, Lavras" id="ABBRID0EGFAI" xlink:type="simple">ISLA</abbrev> 14631); Cave N5SM2_0086 (<named-content xmlns:xlink="http://www.w3.org/1999/xlink" content-type="dwc:verbatimCoordinates" xlink:type="simple"><named-content content-type="geo-json" specific-use="{&#34;type&#34;:&#34;Point&#34;,&#34;coordinates&#34;:[-50.129722,-6.121111]}" id="NCID0EOFAI" xlink:type="simple">6°7'16"S; 50°7'47"W</named-content></named-content>), 1♂6♀ (<abbrev xmlns:xlink="http://www.w3.org/1999/xlink" content-type="institution" xlink:title="Universidade Federal de Lavras, Lavras" id="ABBRID0ETFAI" xlink:type="simple">ISLA</abbrev> 14618); Cave N5SM2_0087 (<named-content xmlns:xlink="http://www.w3.org/1999/xlink" content-type="dwc:verbatimCoordinates" xlink:type="simple"><named-content content-type="geo-json" specific-use="{&#34;type&#34;:&#34;Point&#34;,&#34;coordinates&#34;:[-50.128611,-6.121111]}" id="NCID0E2FAI" xlink:type="simple">6°7'16"S; 50°7'43"W</named-content></named-content>), 1♂1♀ (<abbrev xmlns:xlink="http://www.w3.org/1999/xlink" content-type="institution" xlink:title="Universidade Federal de Lavras, Lavras" id="ABBRID0EAGAI" xlink:type="simple">ISLA</abbrev> 14626); Cave N5SM2_0093 (<named-content xmlns:xlink="http://www.w3.org/1999/xlink" content-type="dwc:verbatimCoordinates" xlink:type="simple"><named-content content-type="geo-json" specific-use="{&#34;type&#34;:&#34;Point&#34;,&#34;coordinates&#34;:[-50.132222,-6.121389]}" id="NCID0EIGAI" xlink:type="simple">6°7'17"S; 50°7'56"W</named-content></named-content>), 6♂8♀ (<abbrev xmlns:xlink="http://www.w3.org/1999/xlink" content-type="institution" xlink:title="Universidade Federal de Lavras, Lavras" id="ABBRID0ENGAI" xlink:type="simple">ISLA</abbrev> 14619); Cave N5SM2_0096 (<named-content xmlns:xlink="http://www.w3.org/1999/xlink" content-type="dwc:verbatimCoordinates" xlink:type="simple"><named-content content-type="geo-json" specific-use="{&#34;type&#34;:&#34;Point&#34;,&#34;coordinates&#34;:[-50.136667,-6.135000]}" id="NCID0EVGAI" xlink:type="simple">6°8'6"S; 50°8'12"W</named-content></named-content>), 1♂1♀ (<abbrev xmlns:xlink="http://www.w3.org/1999/xlink" content-type="institution" xlink:title="Universidade Federal de Lavras, Lavras" id="ABBRID0E1GAI" xlink:type="simple">ISLA</abbrev> 14634), 2010–2011, all collected by Equipe UFLA; Cave N5W-03 (<named-content xmlns:xlink="http://www.w3.org/1999/xlink" content-type="dwc:verbatimCoordinates" xlink:type="simple"><named-content content-type="geo-json" specific-use="{&#34;type&#34;:&#34;Point&#34;,&#34;coordinates&#34;:[-50.134444,-6.081389]}" id="NCID0ECHAI" xlink:type="simple">6°4'53"S; 50°8'4"W</named-content></named-content>), 6♂2♀, 02–23/VIII/2013 (<abbrev xmlns:xlink="http://www.w3.org/1999/xlink" content-type="institution" xlink:title="Instituto Butantan, São Paulo" id="ABBRID0EHHAI" xlink:type="simple">IBSP</abbrev> 178554, <abbrev xmlns:xlink="http://www.w3.org/1999/xlink" content-type="institution" xlink:title="Instituto Butantan, São Paulo" id="ABBRID0EMHAI" xlink:type="simple">IBSP</abbrev> 178557, <abbrev xmlns:xlink="http://www.w3.org/1999/xlink" content-type="institution" xlink:title="Instituto Butantan, São Paulo" id="ABBRID0ERHAI" xlink:type="simple">IBSP</abbrev> 178559, <abbrev xmlns:xlink="http://www.w3.org/1999/xlink" content-type="institution" xlink:title="Instituto Butantan, São Paulo" id="ABBRID0EWHAI" xlink:type="simple">IBSP</abbrev> 178560, <abbrev xmlns:xlink="http://www.w3.org/1999/xlink" content-type="institution" xlink:title="Instituto Butantan, São Paulo" id="ABBRID0E2HAI" xlink:type="simple">IBSP</abbrev> 178555, <abbrev xmlns:xlink="http://www.w3.org/1999/xlink" content-type="institution" xlink:title="Instituto Butantan, São Paulo" id="ABBRID0EAIAI" xlink:type="simple">IBSP</abbrev> 178558) ; Cave N8-0024 (<named-content xmlns:xlink="http://www.w3.org/1999/xlink" content-type="dwc:verbatimCoordinates" xlink:type="simple"><named-content content-type="geo-json" specific-use="{&#34;type&#34;:&#34;Point&#34;,&#34;coordinates&#34;:[-50.152222,-6.173333]}" id="NCID0EIIAI" xlink:type="simple">6°10'24"S; 50°9'8"W</named-content></named-content>), 2♂5♀, 16/VII-06/VIII/2014 (<abbrev xmlns:xlink="http://www.w3.org/1999/xlink" content-type="institution" xlink:title="Instituto Butantan, São Paulo" id="ABBRID0ENIAI" xlink:type="simple">IBSP</abbrev> 188830, <abbrev xmlns:xlink="http://www.w3.org/1999/xlink" content-type="institution" xlink:title="Instituto Butantan, São Paulo" id="ABBRID0ESIAI" xlink:type="simple">IBSP</abbrev> 188832, <abbrev xmlns:xlink="http://www.w3.org/1999/xlink" content-type="institution" xlink:title="Instituto Butantan, São Paulo" id="ABBRID0EXIAI" xlink:type="simple">IBSP</abbrev> 188835, <abbrev xmlns:xlink="http://www.w3.org/1999/xlink" content-type="institution" xlink:title="Instituto Butantan, São Paulo" id="ABBRID0E3IAI" xlink:type="simple">IBSP</abbrev> 188839, <abbrev xmlns:xlink="http://www.w3.org/1999/xlink" content-type="institution" xlink:title="Instituto Butantan, São Paulo" id="ABBRID0EBJAI" xlink:type="simple">IBSP</abbrev> 188844), 1♂, 02–29/IV/2015 (<abbrev xmlns:xlink="http://www.w3.org/1999/xlink" content-type="institution" xlink:title="Instituto Butantan, São Paulo" id="ABBRID0EGJAI" xlink:type="simple">IBSP</abbrev> 188849); Cave N8-0026 (<named-content xmlns:xlink="http://www.w3.org/1999/xlink" content-type="dwc:verbatimCoordinates" xlink:type="simple"><named-content content-type="geo-json" specific-use="{&#34;type&#34;:&#34;Point&#34;,&#34;coordinates&#34;:[-50.157778,-6.170556]}" id="NCID0EOJAI" xlink:type="simple">6°10'14"S; 50°9'28"W</named-content></named-content>), 1♀, 16/VII−06/VIII/2014 (<abbrev xmlns:xlink="http://www.w3.org/1999/xlink" content-type="institution" xlink:title="Instituto Butantan, São Paulo" id="ABBRID0ETJAI" xlink:type="simple">IBSP</abbrev> 188837), all collected by Equipe Carste et al.; Cave N5E–006 (<named-content xmlns:xlink="http://www.w3.org/1999/xlink" content-type="dwc:verbatimCoordinates" xlink:type="simple"><named-content content-type="geo-json" specific-use="{&#34;type&#34;:&#34;Point&#34;,&#34;coordinates&#34;:[-50.130556,-6.084722]}" id="NCID0E2JAI" xlink:type="simple">6°05'05"S, 50°07'50"W</named-content></named-content>), 1♂ 1♀, 22/III–03/V/2005, R. Andrade &amp; I. Armoni (<abbrev xmlns:xlink="http://www.w3.org/1999/xlink" content-type="institution" xlink:title="Instituto Butantan, São Paulo" id="ABBRID0EAKAI" xlink:type="simple">IBSP</abbrev> 55344); Cave N5E_0008 (<named-content xmlns:xlink="http://www.w3.org/1999/xlink" content-type="dwc:verbatimCoordinates" xlink:type="simple"><named-content content-type="geo-json" specific-use="{&#34;type&#34;:&#34;Point&#34;,&#34;coordinates&#34;:[-50.130556,-6.081667]}" id="NCID0EIKAI" xlink:type="simple">6°04'54"S, 50°07'50"W</named-content></named-content>), 1♂ 2♀, 22/III–03/V/2005, R. Andrade &amp; I. Arnoni (<abbrev xmlns:xlink="http://www.w3.org/1999/xlink" content-type="institution" xlink:title="Instituto Butantan, São Paulo" id="ABBRID0ENKAI" xlink:type="simple">IBSP</abbrev> 55343); Cave N5E_0005 (<named-content xmlns:xlink="http://www.w3.org/1999/xlink" content-type="dwc:verbatimCoordinates" xlink:type="simple"><named-content content-type="geo-json" specific-use="{&#34;type&#34;:&#34;Point&#34;,&#34;coordinates&#34;:[-50.130000,-6.086111]}" id="NCID0EVKAI" xlink:type="simple">6°05'10"S, 50°07'48"W</named-content></named-content>), 22/III–03/V/2005, 1♂ 1♀, R. Andrade &amp; I. Arnoni (<abbrev xmlns:xlink="http://www.w3.org/1999/xlink" content-type="institution" xlink:title="Instituto Butantan, São Paulo" id="ABBRID0E1KAI" xlink:type="simple">IBSP</abbrev> 55338); Cave N5E_0001 <named-content xmlns:xlink="http://www.w3.org/1999/xlink" content-type="dwc:verbatimCoordinates" xlink:type="simple"><named-content content-type="geo-json" specific-use="{&#34;type&#34;:&#34;Point&#34;,&#34;coordinates&#34;:[-50.118056,-6.073611]}" id="NCID0ECLAI" xlink:type="simple">6°04'25"S, 50°07'05"W</named-content></named-content>), 1♂, 22/III–03/V/2005, R. Andrade &amp; I. Arnoni (<abbrev xmlns:xlink="http://www.w3.org/1999/xlink" content-type="institution" xlink:title="Instituto Butantan, São Paulo" id="ABBRID0EHLAI" xlink:type="simple">IBSP</abbrev> 55342); <bold>EPIGEAN SAMPLES</bold>: Parauapebas, Floresta Nacional de Carajás, Serra Norte (<named-content xmlns:xlink="http://www.w3.org/1999/xlink" content-type="dwc:verbatimCoordinates" xlink:type="simple"><named-content content-type="geo-json" specific-use="{&#34;type&#34;:&#34;Point&#34;,&#34;coordinates&#34;:[-50.120278,-6.088611]}" id="NCID0ERLAI" xlink:type="simple">6°5'19"S; 50°7'13"W</named-content></named-content>), 2♀, 25/IV−03/V/2012 (<abbrev xmlns:xlink="http://www.w3.org/1999/xlink" content-type="institution" xlink:title="Instituto Butantan, São Paulo" id="ABBRID0EWLAI" xlink:type="simple">IBSP</abbrev> 191339, <abbrev xmlns:xlink="http://www.w3.org/1999/xlink" content-type="institution" xlink:title="Instituto Butantan, São Paulo" id="ABBRID0E2LAI" xlink:type="simple">IBSP</abbrev> 191357); (<named-content xmlns:xlink="http://www.w3.org/1999/xlink" content-type="dwc:verbatimCoordinates" xlink:type="simple"><named-content content-type="geo-json" specific-use="{&#34;type&#34;:&#34;Point&#34;,&#34;coordinates&#34;:[-50.126389,-6.091944]}" id="NCID0EDMAI" xlink:type="simple">6°5'31"S; 50°7'35"W</named-content></named-content>), 1♀, 25/IV−03/V/2012 (<abbrev xmlns:xlink="http://www.w3.org/1999/xlink" content-type="institution" xlink:title="Instituto Butantan, São Paulo" id="ABBRID0EIMAI" xlink:type="simple">IBSP</abbrev> 191351); (<named-content xmlns:xlink="http://www.w3.org/1999/xlink" content-type="dwc:verbatimCoordinates" xlink:type="simple"><named-content content-type="geo-json" specific-use="{&#34;type&#34;:&#34;Point&#34;,&#34;coordinates&#34;:[-50.131667,-6.103333]}" id="NCID0EQMAI" xlink:type="simple">6°6'12"S; 50°7'54"W</named-content></named-content>), 7♂7♀, 27/I/2012 (<abbrev xmlns:xlink="http://www.w3.org/1999/xlink" content-type="institution" xlink:title="Instituto Butantan, São Paulo" id="ABBRID0EVMAI" xlink:type="simple">IBSP</abbrev> 191340–<abbrev xmlns:xlink="http://www.w3.org/1999/xlink" content-type="institution" xlink:title="Instituto Butantan, São Paulo" id="ABBRID0E1MAI" xlink:type="simple">IBSP</abbrev> 191348); (<named-content xmlns:xlink="http://www.w3.org/1999/xlink" content-type="dwc:verbatimCoordinates" xlink:type="simple"><named-content content-type="geo-json" specific-use="{&#34;type&#34;:&#34;Point&#34;,&#34;coordinates&#34;:[-50.131667,-6.102222]}" id="NCID0ECNAI" xlink:type="simple">6°6'8"S; 50°7'54"W</named-content></named-content>), 1♀, 26/IV−03/V/2012 (<abbrev xmlns:xlink="http://www.w3.org/1999/xlink" content-type="institution" xlink:title="Instituto Butantan, São Paulo" id="ABBRID0EHNAI" xlink:type="simple">IBSP</abbrev> 191349); (<named-content xmlns:xlink="http://www.w3.org/1999/xlink" content-type="dwc:verbatimCoordinates" xlink:type="simple"><named-content content-type="geo-json" specific-use="{&#34;type&#34;:&#34;Point&#34;,&#34;coordinates&#34;:[-50.130000,-6.104722]}" id="NCID0EPNAI" xlink:type="simple">6°6'17"S; 50°7'48"W</named-content></named-content>), 1♂2♀, 26/IV−03/V/2012 (<abbrev xmlns:xlink="http://www.w3.org/1999/xlink" content-type="institution" xlink:title="Instituto Butantan, São Paulo" id="ABBRID0EUNAI" xlink:type="simple">IBSP</abbrev> 191381, <abbrev xmlns:xlink="http://www.w3.org/1999/xlink" content-type="institution" xlink:title="Instituto Butantan, São Paulo" id="ABBRID0EZNAI" xlink:type="simple">IBSP</abbrev> 191350), all collected by I. Cizauskas &amp; R. Andrade et al.; (<named-content xmlns:xlink="http://www.w3.org/1999/xlink" content-type="dwc:verbatimCoordinates" xlink:type="simple"><named-content content-type="geo-json" specific-use="{&#34;type&#34;:&#34;Point&#34;,&#34;coordinates&#34;:[-50.248889,-6.050556]}" id="NCID0EBOAI" xlink:type="simple">6°3'2"S; 50°14'56"W</named-content></named-content>), 1♂, 10/X/2012 (<abbrev xmlns:xlink="http://www.w3.org/1999/xlink" content-type="institution" xlink:title="Instituto Butantan, São Paulo" id="ABBRID0EGOAI" xlink:type="simple">IBSP</abbrev> 191393); (<named-content xmlns:xlink="http://www.w3.org/1999/xlink" content-type="dwc:verbatimCoordinates" xlink:type="simple"><named-content content-type="geo-json" specific-use="{&#34;type&#34;:&#34;Point&#34;,&#34;coordinates&#34;:[-50.218333,-6.042500]}" id="NCID0EOOAI" xlink:type="simple">6°2'33"S; 50°13'6"W</named-content></named-content>), 1♀, 28/IX/2012 (<abbrev xmlns:xlink="http://www.w3.org/1999/xlink" content-type="institution" xlink:title="Instituto Butantan, São Paulo" id="ABBRID0ETOAI" xlink:type="simple">IBSP</abbrev> 191394); (<named-content xmlns:xlink="http://www.w3.org/1999/xlink" content-type="dwc:verbatimCoordinates" xlink:type="simple"><named-content content-type="geo-json" specific-use="{&#34;type&#34;:&#34;Point&#34;,&#34;coordinates&#34;:[-50.241944,-6.052500]}" id="NCID0E2OAI" xlink:type="simple">6°3'9"S; 50°14'31"W</named-content></named-content>), 1♀, 14/III/2013 (<abbrev xmlns:xlink="http://www.w3.org/1999/xlink" content-type="institution" xlink:title="Instituto Butantan, São Paulo" id="ABBRID0EAPAI" xlink:type="simple">IBSP</abbrev> 191395), all collected by Equipe Carste et al.</p></tp:treatment-sec><tp:treatment-sec sec-type="etymology" id="SECID0EFPAI"><title>Etymology.</title><p>The specific name refers to Varys, a fictional character in George R. R. Martin’s book, “A Song of Ice and Fire”. Lorde Varys is a character with a venomous spirit, known as a spider in the plot.</p></tp:treatment-sec><tp:treatment-sec sec-type="diagnosis" id="SECID0EKPAI"><title>Diagnosis.</title><p>
            <italic><tp:taxon-name><tp:taxon-name-part taxon-name-part-type="genus" reg="Ochyrocera">Ochyrocera</tp:taxon-name-part> <tp:taxon-name-part taxon-name-part-type="species" reg="varys">varys</tp:taxon-name-part></tp:taxon-name></italic> resembles <italic><tp:taxon-name><tp:taxon-name-part taxon-name-part-type="genus" reg="Ochyrocera">Ochyrocera</tp:taxon-name-part> <tp:taxon-name-part taxon-name-part-type="species" reg="atlachnacha">atlachnacha</tp:taxon-name-part></tp:taxon-name></italic> in its carapace, which is yellow and bright lime (Figs <xref ref-type="fig" rid="F1">1A–B</xref>; <xref ref-type="fig" rid="F4">4A–B</xref>) and palp with conical, elongated cymbial apophysis, and have a distal cuspule on the cymbial apophysis (Figs <xref ref-type="fig" rid="F1">1C–D</xref>, <xref ref-type="fig" rid="F4">4C–D</xref>). This species can be distinguished by the male palp having a cymbial apophysis without an accentuated lateral projection (present in <italic><tp:taxon-name><tp:taxon-name-part taxon-name-part-type="genus" reg="Ochyrocera">O.</tp:taxon-name-part> <tp:taxon-name-part taxon-name-part-type="species" reg="atlachnacha">atlachnacha</tp:taxon-name-part></tp:taxon-name></italic>) and by the curved distal area of embolus (Figs <xref ref-type="fig" rid="F1">1C–D</xref>, <xref ref-type="fig" rid="F2">2C–F</xref>); females have a thick spermathecae enveloping large pore-plates (Fig. <xref ref-type="fig" rid="F1">1E–F</xref>).</p><fig id="F1" position="float" orientation="portrait"><label>Figure 1.</label><caption><p>
                <italic><tp:taxon-name><tp:taxon-name-part taxon-name-part-type="genus" reg="Ochyrocera">Ochyrocera</tp:taxon-name-part> <tp:taxon-name-part taxon-name-part-type="species" reg="varys">varys</tp:taxon-name-part></tp:taxon-name></italic> sp. n., male holotype (<bold>A, C–D</bold>), female paratype, <abbrev xmlns:xlink="http://www.w3.org/1999/xlink" content-type="institution" xlink:title="Instituto Butantan, São Paulo" id="ABBRID0ECSAI" xlink:type="simple">IBSP</abbrev> 176843 (<bold>B, E–F</bold>) <bold>A–B</bold> habitus, dorsal view <bold>C</bold> left male palp, retrolateral view <bold>D</bold> same, prolateral view <bold>E</bold> genitalia, enzyme cleared, dorsal view <bold>F</bold> same, dorsal view. Abbreviations: CUE = columnar uterus externus, NUE = neck of uterus externus, PP = pore-plate, SP = spermathecae, UE, uterus externus. Scale bars: 0.5 mm (<bold>A, B</bold>); 0.7 mm (<bold>C, D</bold>); 500 µm (<bold>E, F</bold>).</p></caption><graphic xmlns:xlink="http://www.w3.org/1999/xlink" xlink:href="zookeys-726-087-g001.jpg" position="float" orientation="portrait" xlink:type="simple" id="oo_178179.jpg"/></fig><!--PageBreak--></tp:treatment-sec><tp:treatment-sec sec-type="description" id="SECID0E6SAI"><title>Description.</title><p>
            <bold>Male</bold> (holotype). Total length 2.3. Carapace length 0.7, ovoid; narrowing gradually anteriorly with yellow and bright lime pattern, fovea flattened and inconspicuous (Fig. <xref ref-type="fig" rid="F1">1A</xref>). Clypeus length 0.7. Eyes: <abbrev xmlns:xlink="http://www.w3.org/1999/xlink" xlink:title="posterior median eyes" id="ABBRID0ELTAI" xlink:type="simple">PME</abbrev> oval; <abbrev xmlns:xlink="http://www.w3.org/1999/xlink" xlink:title="anterior lateral eyes" id="ABBRID0EPTAI" xlink:type="simple">ALE</abbrev> and PLE rounded. Chelicerae light yellow; promargin with eight teeth, attached to long lamina (Fig. <xref ref-type="fig" rid="F2">2A</xref>); retromargin without teeth. Sternum yellow. Endites yellowish. Legs: light yellow; formula 1423; total length: I 7.0; II 5.9; III 4.1; IV 6.5. Male palp: palpal femur length 0.4; palpal tibia enlarged basally with several trichobothria; cymbial apophysis slightly curved distally, short apical cuspule, retrolateral paired long hair on non-projected base, a single tarsal organ, with two basal setae (Fig. <xref ref-type="fig" rid="F2">2C–D</xref>), cymbial prolateral extension subtriangular (Fig. <xref ref-type="fig" rid="F2">2C</xref>); bulb oval; embolus elongated, wide at base and projecting upward, with sinuous tip (Fig. <xref ref-type="fig" rid="F2">2C–F</xref>). Abdomen length 1.3, oval; uniformly grayish-green; six epiandrous spigots, with short base (Fig. <xref ref-type="fig" rid="F2">2B</xref>).</p><fig id="F2" position="float" orientation="portrait"><label>Figure 2.</label><caption><p>
                <abbrev xmlns:xlink="http://www.w3.org/1999/xlink" xlink:title="scanning electron microscopy" id="ABBRID0EPUAI" xlink:type="simple">SEM</abbrev> images of <italic><tp:taxon-name><tp:taxon-name-part taxon-name-part-type="genus" reg="Ochyrocera">Ochyrocera</tp:taxon-name-part> <tp:taxon-name-part taxon-name-part-type="species" reg="varys">varys</tp:taxon-name-part></tp:taxon-name></italic> sp. n., male <abbrev xmlns:xlink="http://www.w3.org/1999/xlink" content-type="institution" xlink:title="Instituto Butantan, São Paulo" id="ABBRID0E5UAI" xlink:type="simple">IBSP</abbrev> 174714 (<bold>A–F</bold>) <bold>A</bold> chelicerae, frontal view <bold>B</bold> epiandrous area, abdomen, ventral view <bold>C–F</bold> male palp <bold>C</bold> prolateral view (inset, cuspule) <bold>D</bold> retrolateral view (inset, base of long hair and tarsal organ) <bold>E</bold> ventral view (inset, embolus tip) <bold>F</bold> embolar tip, detail, retrolateral view. Scale bars: 100 µm.</p></caption><graphic xmlns:xlink="http://www.w3.org/1999/xlink" xlink:href="zookeys-726-087-g002.jpg" position="float" orientation="portrait" xlink:type="simple" id="oo_178180.jpg"/></fig><p>
            <bold>Female</bold> (paratype <abbrev xmlns:xlink="http://www.w3.org/1999/xlink" content-type="institution" xlink:title="Instituto Butantan, São Paulo" id="ABBRID0E3VAI" xlink:type="simple">IBSP</abbrev> 176843). Total length: 2.0; carapace length: 0.74; Carapace pattern as in male (Fig. <xref ref-type="fig" rid="F1">1B</xref>). Pedipalp without claw, with conical tip and subdistal tarsal organ (Fig. <xref ref-type="fig" rid="F3">3C–D</xref>). Clypeus: 0.67 diameter; Eyes, chelicerae, sternum, endites and labium as in male (Fig. <xref ref-type="fig" rid="F3">3B</xref>). Legs as in male; formula 4123, total length: I 6.3; II <!--PageBreak-->4.7; III 3.6 IV4.3. Abdomen length 0.97. Colulus triangular with long bristles (Fig. <xref ref-type="fig" rid="F3">3A</xref>). Internal genitalia with well-developed medial columnar uterus externus, shorter than spermathecae length and internally with inconspicuous chambers. Uterus externus ending in a narrow neck. Rounded pore-plates covered by spermathecae, with approximately 15 glandular ducts (Fig. <xref ref-type="fig" rid="F1">1E–F</xref>).</p><fig id="F3" position="float" orientation="portrait"><label>Figure 3.</label><caption><p>
                <abbrev xmlns:xlink="http://www.w3.org/1999/xlink" xlink:title="scanning electron microscopy" id="ABBRID0E6WAI" xlink:type="simple">SEM</abbrev> images of <italic><tp:taxon-name><tp:taxon-name-part taxon-name-part-type="genus" reg="Ochyrocera">Ochyrocera</tp:taxon-name-part> <tp:taxon-name-part taxon-name-part-type="species" reg="varys">varys</tp:taxon-name-part></tp:taxon-name></italic> sp. n., female <abbrev xmlns:xlink="http://www.w3.org/1999/xlink" content-type="institution" xlink:title="Instituto Butantan, São Paulo" id="ABBRID0EOXAI" xlink:type="simple">IBSP</abbrev> 174714 (<bold>A–D</bold>) <bold>A</bold> colulus, ventral view <bold>B</bold> chelicerae, frontal view <bold>C</bold> pedipalp, distal, prolateral view <bold>D</bold> pedipalp, tarsal organ. Scale bars: 50 µm.</p></caption><graphic xmlns:xlink="http://www.w3.org/1999/xlink" xlink:href="zookeys-726-087-g003.jpg" position="float" orientation="portrait" xlink:type="simple" id="oo_178182.jpg"/></fig></tp:treatment-sec><tp:treatment-sec sec-type="distribution" id="SECID0ECYAI"><title>Distribution.</title><p>Recorded from caves and epigean areas of Carajás, state of Pará, northern Brazil (Fig. <xref ref-type="fig" rid="F19">19A</xref>).</p></tp:treatment-sec><tp:treatment-sec><!--Section generated to contain objects referenced in tp:taxon-treatment.--><fig id="F19" position="float" orientation="portrait"><label>Figure 19.</label><caption><p>
                <bold>A</bold> Distribution map of <italic><tp:taxon-name><tp:taxon-name-part taxon-name-part-type="genus" reg="Ochyrocera">Ochyrocera</tp:taxon-name-part> <tp:taxon-name-part taxon-name-part-type="species" reg="varys">varys</tp:taxon-name-part></tp:taxon-name></italic> sp. n., yellow star <bold>B</bold> <italic><tp:taxon-name><tp:taxon-name-part taxon-name-part-type="genus" reg="Ochyrocera">Ochyrocera</tp:taxon-name-part> <tp:taxon-name-part taxon-name-part-type="species" reg="misspider">misspider</tp:taxon-name-part></tp:taxon-name></italic>, yellow diamond, and <italic><tp:taxon-name><tp:taxon-name-part taxon-name-part-type="genus" reg="Ochyrocera">O.</tp:taxon-name-part> <tp:taxon-name-part taxon-name-part-type="species" reg="aragogue">aragogue</tp:taxon-name-part></tp:taxon-name></italic> sp. n., white triangle.</p></caption><graphic xmlns:xlink="http://www.w3.org/1999/xlink" xlink:href="zookeys-726-087-g019.jpg" position="float" orientation="portrait" xlink:type="simple" id="oo_178202.jpg"/></fig><fig id="F21" position="float" orientation="portrait"><label>Figure 21.</label><caption><p>
            <bold>A</bold> <italic><tp:taxon-name><tp:taxon-name-part taxon-name-part-type="genus" reg="Ochyrocera">Ochyrocera</tp:taxon-name-part> <tp:taxon-name-part taxon-name-part-type="species" reg="varys">varys</tp:taxon-name-part></tp:taxon-name></italic> sp. n., predating a <tp:taxon-name><tp:taxon-name-part taxon-name-part-type="order">Diptera</tp:taxon-name-part></tp:taxon-name> <bold>B</bold> <italic><tp:taxon-name><tp:taxon-name-part taxon-name-part-type="genus" reg="Ochyrocera">Ochyrocera</tp:taxon-name-part> <tp:taxon-name-part taxon-name-part-type="species" reg="atlachnacha">atlachnacha</tp:taxon-name-part></tp:taxon-name></italic> sp. n., on the web <bold>C</bold> <italic><tp:taxon-name><tp:taxon-name-part taxon-name-part-type="genus" reg="Ochyrocera">Ochyrocera</tp:taxon-name-part> <tp:taxon-name-part taxon-name-part-type="species" reg="misspider">misspider</tp:taxon-name-part></tp:taxon-name></italic> sp. n., couple in the web <bold>D</bold> <italic><tp:taxon-name><tp:taxon-name-part taxon-name-part-type="genus" reg="Ochyrocera">Ochyrocera</tp:taxon-name-part> <tp:taxon-name-part taxon-name-part-type="species" reg="varys">varys</tp:taxon-name-part></tp:taxon-name></italic> sp. n., carrying the egg sac <bold>E</bold> Entrance of an iron cave <bold>F</bold> Canga vegetation on rocky outcrop.</p></caption><graphic xmlns:xlink="http://www.w3.org/1999/xlink" xlink:href="zookeys-726-087-g021.jpg" position="float" orientation="portrait" xlink:type="simple" id="oo_178204.jpg"/></fig><fig id="F4" position="float" orientation="portrait"><label>Figure 4.</label><caption><p>
                <italic><tp:taxon-name><tp:taxon-name-part taxon-name-part-type="genus" reg="Ochyrocera">Ochyrocera</tp:taxon-name-part> <tp:taxon-name-part taxon-name-part-type="species" reg="atlachnacha">atlachnacha</tp:taxon-name-part></tp:taxon-name></italic> sp. n., male holotype (<bold>A, C, D</bold>), female paratype, <abbrev xmlns:xlink="http://www.w3.org/1999/xlink" content-type="institution" xlink:title="Instituto Butantan, São Paulo" id="ABBRID0EV4CI" xlink:type="simple">IBSP</abbrev> 188899 (<bold>B, E, F</bold>) <bold>A–B</bold> habitus, dorsal view <bold>C</bold> left male palp, retrolateral view <bold>D</bold> same, prolateral view (arrow = cymbial lateral projection) <bold>E</bold> genitalia, enzyme cleared, dorsal view <bold>F</bold> same, dorsal view. Abbreviations: CUE = columnar uterus externus, NUE = neck of uterus externus, PP = pore-plate, SP = spermathecae, UE, uterus externus. Scale bars: 0.5 mm (<bold>A, B</bold>); 0.7 mm (<bold>C, D</bold>); 500 µm (<bold>E, F</bold>).</p></caption><graphic xmlns:xlink="http://www.w3.org/1999/xlink" xlink:href="zookeys-726-087-g004.jpg" position="float" orientation="portrait" xlink:type="simple" id="oo_178184.jpg"/></fig></tp:treatment-sec></tp:taxon-treatment>
