# Supplementary material for: Seven new species of the spider genus Ochyrocera from caves in Floresta Nacional de Carajás, PA, Brazil (Araneae, Ochyroceratidae)
Source: Zookeys. 2018 Jan 10;(726):87–130. doi: 10.3897/zookeys.726.19778 (PMC5799772; doi:10.3897/zookeys.726.19778)
Supplement: XML Treatment for Ochyrocera atlachnacha [file zookeys.726.19778-treatment3.xml]

<!DOCTYPE tp:taxon-treatment
  PUBLIC "-//TaxonX//DTD Taxonomic Treatment Publishing DTD v0 20100105//EN" "tax-treatment-NSO.dtd">
<tp:taxon-treatment xmlns:tp="http://www.plazi.org/taxpub"><tp:treatment-meta><kwd-group><label>Taxon classification</label><kwd><named-content xmlns:xlink="http://www.w3.org/1999/xlink" content-type="kingdom">Animalia</named-content></kwd><kwd><named-content xmlns:xlink="http://www.w3.org/1999/xlink" content-type="order">Araneae</named-content></kwd><kwd><named-content xmlns:xlink="http://www.w3.org/1999/xlink" content-type="family">Ochyroceratidae</named-content></kwd></kwd-group><mixed-citation publication-type="journal"><person-group><name><surname>Brescovit</surname><given-names>Antonio D.</given-names></name><name><surname>Cizauskas</surname><given-names>Igor</given-names></name><name><surname>Mota</surname><given-names>Leandro P.</given-names></name></person-group><article-title>Seven new species of the spider genus <italic><tp:taxon-name><tp:taxon-name-part taxon-name-part-type="genus" reg="Ochyrocera">Ochyrocera</tp:taxon-name-part></tp:taxon-name></italic> from caves in Floresta Nacional de Carajás, PA, Brazil (<tp:taxon-name><tp:taxon-name-part taxon-name-part-type="order">Araneae</tp:taxon-name-part></tp:taxon-name>, <tp:taxon-name><tp:taxon-name-part taxon-name-part-type="family">Ochyroceratidae</tp:taxon-name-part></tp:taxon-name>)</article-title><source>Zookeys</source><day>10</day><month>1</month><year>2018</year><volume>2018</volume><issue>726</issue><fpage>87</fpage><lpage>130</lpage><pub-id pub-id-type="doi">10.3897/zookeys.726.19778</pub-id></mixed-citation></tp:treatment-meta><tp:nomenclature><tp:taxon-name>
            <tp:taxon-name-part taxon-name-part-type="genus" reg="Ochyrocera">Ochyrocera</tp:taxon-name-part>
            <tp:taxon-name-part taxon-name-part-type="species" reg="atlachnacha">atlachnacha</tp:taxon-name-part>
            <object-id xmlns:xlink="http://www.w3.org/1999/xlink" content-type="zoobank" xlink:type="simple">http://zoobank.org/BA66C49B-BA97-4B0E-8C18-5EBB21D0EB1C</object-id>
          </tp:taxon-name><tp:taxon-status xmlns:xlink="http://www.w3.org/1999/xlink" xlink:type="simple">sp. n.</tp:taxon-status><xref ref-type="fig" rid="F4">Figures 4</xref><xref ref-type="fig" rid="F5">, 5</xref><xref ref-type="fig" rid="F6">, 6</xref><xref ref-type="fig" rid="F19">, 19B</xref><xref ref-type="fig" rid="F21">, 21B</xref><!--PageBreak--></tp:nomenclature><tp:treatment-sec sec-type="Types" id="SECID0EJ1AI"><title>Types.</title><p>Male holotype from Cave CAV_0034 (<named-content xmlns:xlink="http://www.w3.org/1999/xlink" content-type="dwc:verbatimCoordinates" xlink:type="simple"><named-content content-type="geo-json" specific-use="{&#34;type&#34;:&#34;Point&#34;,&#34;coordinates&#34;:[-50.382222,-6.402500]}" id="NCID0ES1AI" xlink:type="simple">50°22'56"W, 6°24'9"S</named-content></named-content>), Serra Sul, Floresta Nacional de Carajás, Canaã dos Carajás, Pará, Brazil, 22–31/V/2010, R. Andrade &amp; I. Cizauskas et al., deposited in <abbrev xmlns:xlink="http://www.w3.org/1999/xlink" content-type="institution" xlink:title="Instituto Butantan, São Paulo" id="ABBRID0EX1AI" xlink:type="simple">IBSP</abbrev> 175570. Paratypes: female from Cave S11D-64 (<named-content xmlns:xlink="http://www.w3.org/1999/xlink" content-type="dwc:verbatimCoordinates" xlink:type="simple"><named-content content-type="geo-json" specific-use="{&#34;type&#34;:&#34;Point&#34;,&#34;coordinates&#34;:[-50.313333,-6.391944]}" id="NCID0E61AI" xlink:type="simple">50°18'48"W, 6°23'31"S</named-content></named-content>), Serra Sul, Floresta Nacional de Carajás, Canaã dos Carajás, Pará, Brazil, 13–30/I/2010, R. Andrade &amp; I. Cizauskas et al. (<abbrev xmlns:xlink="http://www.w3.org/1999/xlink" content-type="institution" xlink:title="Instituto Butantan, São Paulo" id="ABBRID0EE2AI" xlink:type="simple">IBSP</abbrev> 188899); 2♂ 2♀ from Cave S11D-64, as above (<named-content xmlns:xlink="http://www.w3.org/1999/xlink" content-type="dwc:institutional_code" xlink:type="simple">MPEG</named-content> 34435, ex <abbrev xmlns:xlink="http://www.w3.org/1999/xlink" content-type="institution" xlink:title="Instituto Butantan, São Paulo" id="ABBRID0EO2AI" xlink:type="simple">IBSP</abbrev> 175494); 1♂ 1♀ from S11-0011 (<named-content xmlns:xlink="http://www.w3.org/1999/xlink" content-type="dwc:verbatimCoordinates" xlink:type="simple"><named-content content-type="geo-json" specific-use="{&#34;type&#34;:&#34;Point&#34;,&#34;coordinates&#34;:[-50.294444,-6.436389]}" id="NCID0EW2AI" xlink:type="simple">6°26'11"S; 50°17'40"W</named-content></named-content>), Serra Sul, Floresta Nacional de Carajás, Canaã dos Carajás, Pará, Brazil, 03–19/VIII/2010, R. Andrade &amp; I. Cizauskas et al. (<named-content xmlns:xlink="http://www.w3.org/1999/xlink" content-type="dwc:institutional_code" xlink:type="simple">MZSP</named-content> 72855, ex <abbrev xmlns:xlink="http://www.w3.org/1999/xlink" content-type="institution" xlink:title="Instituto Butantan, São Paulo" id="ABBRID0EA3AI" xlink:type="simple">IBSP</abbrev> 175664).</p></tp:treatment-sec><tp:treatment-sec sec-type="material" id="SECID0EF3AI"><title>Other material examined.</title><p>BRAZIL. Pará: <bold>HYPOGEAN SAMPLES</bold>: Canaã dos Carajás, Floresta Nacional de Carajás, Serra Sul, Cave CAV_0001 (<named-content xmlns:xlink="http://www.w3.org/1999/xlink" content-type="dwc:verbatimCoordinates" xlink:type="simple"><named-content content-type="geo-json" specific-use="{&#34;type&#34;:&#34;Point&#34;,&#34;coordinates&#34;:[-50.334722,-6.411667]}" id="NCID0EQ3AI" xlink:type="simple">6°24'42"S; 50°20'5"W</named-content></named-content>), 1♂2♀, 22–31/V/2010 (<abbrev xmlns:xlink="http://www.w3.org/1999/xlink" content-type="institution" xlink:title="Instituto Butantan, São Paulo" id="ABBRID0EV3AI" xlink:type="simple">IBSP</abbrev> 175562, <abbrev xmlns:xlink="http://www.w3.org/1999/xlink" content-type="institution" xlink:title="Instituto Butantan, São Paulo" id="ABBRID0E13AI" xlink:type="simple">IBSP</abbrev> 175563); 1♂, 22–28/IX/2010 (<abbrev xmlns:xlink="http://www.w3.org/1999/xlink" content-type="institution" xlink:title="Instituto Butantan, São Paulo" id="ABBRID0E63AI" xlink:type="simple">IBSP</abbrev> 175659); Cave CAV_0003 (<named-content xmlns:xlink="http://www.w3.org/1999/xlink" content-type="dwc:verbatimCoordinates" xlink:type="simple"><named-content content-type="geo-json" specific-use="{&#34;type&#34;:&#34;Point&#34;,&#34;coordinates&#34;:[-50.334722,-6.411389]}" id="NCID0EH4AI" xlink:type="simple">6°24'41"S; 50°20'5"W</named-content></named-content>), 2♀, 22–31/V/2010 (<abbrev xmlns:xlink="http://www.w3.org/1999/xlink" content-type="institution" xlink:title="Instituto Butantan, São Paulo" id="ABBRID0EM4AI" xlink:type="simple">IBSP</abbrev> 175564, <abbrev xmlns:xlink="http://www.w3.org/1999/xlink" content-type="institution" xlink:title="Instituto Butantan, São Paulo" id="ABBRID0ER4AI" xlink:type="simple">IBSP</abbrev> 175565); Cave CAV_0006 (<named-content xmlns:xlink="http://www.w3.org/1999/xlink" content-type="dwc:verbatimCoordinates" xlink:type="simple"><named-content content-type="geo-json" specific-use="{&#34;type&#34;:&#34;Point&#34;,&#34;coordinates&#34;:[-50.332500,-6.411111]}" id="NCID0EZ4AI" xlink:type="simple">6°24'40"S; 50°19'57"W</named-content></named-content>), 1♂, 22–28/IX/2010 (<abbrev xmlns:xlink="http://www.w3.org/1999/xlink" content-type="institution" xlink:title="Instituto Butantan, São Paulo" id="ABBRID0E54AI" xlink:type="simple">IBSP</abbrev> 175660); Cave CAV_0018 (<named-content xmlns:xlink="http://www.w3.org/1999/xlink" content-type="dwc:verbatimCoordinates" xlink:type="simple"><named-content content-type="geo-json" specific-use="{&#34;type&#34;:&#34;Point&#34;,&#34;coordinates&#34;:[-50.369167,-6.406389]}" id="NCID0EG5AI" xlink:type="simple">6°24'23"S; 50°22'9"W</named-content></named-content>), 1♀, 22–31/V/2010 (<abbrev xmlns:xlink="http://www.w3.org/1999/xlink" content-type="institution" xlink:title="Instituto Butantan, São Paulo" id="ABBRID0EL5AI" xlink:type="simple">IBSP</abbrev> 175567); Cave CAV_0020 (<named-content xmlns:xlink="http://www.w3.org/1999/xlink" content-type="dwc:verbatimCoordinates" xlink:type="simple"><named-content content-type="geo-json" specific-use="{&#34;type&#34;:&#34;Point&#34;,&#34;coordinates&#34;:[-50.368889,-6.405833]}" id="NCID0ET5AI" xlink:type="simple">6°24'21"S; 50°22'8"W</named-content></named-content>), 1♀, 22–28/IX/2010 (<abbrev xmlns:xlink="http://www.w3.org/1999/xlink" content-type="institution" xlink:title="Instituto Butantan, São Paulo" id="ABBRID0EY5AI" xlink:type="simple">IBSP</abbrev> 175661) 1♂, 22–31/V/2010 (<abbrev xmlns:xlink="http://www.w3.org/1999/xlink" content-type="institution" xlink:title="Instituto Butantan, São Paulo" id="ABBRID0E45AI" xlink:type="simple">IBSP</abbrev> 175568); Cave CAV_0021 (<named-content xmlns:xlink="http://www.w3.org/1999/xlink" content-type="dwc:verbatimCoordinates" xlink:type="simple"><named-content content-type="geo-json" specific-use="{&#34;type&#34;:&#34;Point&#34;,&#34;coordinates&#34;:[-50.369444,-6.405556]}" id="NCID0EF6AI" xlink:type="simple">6°24'20"S; 50°22'10"W</named-content></named-content>), 1♀, 22–31/V/2010 (<abbrev xmlns:xlink="http://www.w3.org/1999/xlink" content-type="institution" xlink:title="Instituto Butantan, São Paulo" id="ABBRID0EK6AI" xlink:type="simple">IBSP</abbrev> 175569); 1♂2♀, 22–28/IX/2010 (<abbrev xmlns:xlink="http://www.w3.org/1999/xlink" content-type="institution" xlink:title="Instituto Butantan, São Paulo" id="ABBRID0EP6AI" xlink:type="simple">IBSP</abbrev> 175663, <abbrev xmlns:xlink="http://www.w3.org/1999/xlink" content-type="institution" xlink:title="Instituto Butantan, São Paulo" id="ABBRID0EU6AI" xlink:type="simple">IBSP</abbrev> 175662); Cave CAV_0034 (<named-content xmlns:xlink="http://www.w3.org/1999/xlink" content-type="dwc:verbatimCoordinates" xlink:type="simple"><named-content content-type="geo-json" specific-use="{&#34;type&#34;:&#34;Point&#34;,&#34;coordinates&#34;:[-50.382222,-6.402500]}" id="NCID0E36AI" xlink:type="simple">6°24'9"S; 50°22'56"W</named-content></named-content>), 1♀, 17/X–23/X/2014 (<abbrev xmlns:xlink="http://www.w3.org/1999/xlink" content-type="institution" xlink:title="Instituto Butantan, São Paulo" id="ABBRID0EBABI" xlink:type="simple">IBSP</abbrev> 188882); Cave CAV_0034 (<named-content xmlns:xlink="http://www.w3.org/1999/xlink" content-type="dwc:verbatimCoordinates" xlink:type="simple"><named-content content-type="geo-json" specific-use="{&#34;type&#34;:&#34;Point&#34;,&#34;coordinates&#34;:[-50.382222,-6.402500]}" id="NCID0EJABI" xlink:type="simple">6°24'9"S; 50°22'56"W</named-content></named-content>), 3♂6♀, 22–31/V/2010 (<abbrev xmlns:xlink="http://www.w3.org/1999/xlink" content-type="institution" xlink:title="Instituto Butantan, São Paulo" id="ABBRID0EOABI" xlink:type="simple">IBSP</abbrev> 175573, <abbrev xmlns:xlink="http://www.w3.org/1999/xlink" content-type="institution" xlink:title="Instituto Butantan, São Paulo" id="ABBRID0ETABI" xlink:type="simple">IBSP</abbrev> 175574,<abbrev xmlns:xlink="http://www.w3.org/1999/xlink" content-type="institution" xlink:title="Instituto Butantan, São Paulo" id="ABBRID0EYABI" xlink:type="simple">IBSP</abbrev> 175575, <abbrev xmlns:xlink="http://www.w3.org/1999/xlink" content-type="institution" xlink:title="Instituto Butantan, São Paulo" id="ABBRID0E4ABI" xlink:type="simple">IBSP</abbrev> 175570, <abbrev xmlns:xlink="http://www.w3.org/1999/xlink" content-type="institution" xlink:title="Instituto Butantan, São Paulo" id="ABBRID0ECBBI" xlink:type="simple">IBSP</abbrev> 175571, <abbrev xmlns:xlink="http://www.w3.org/1999/xlink" content-type="institution" xlink:title="Instituto Butantan, São Paulo" id="ABBRID0EHBBI" xlink:type="simple">IBSP</abbrev> 175572) 1♂1♀, 17/X–23/X/2014 (<abbrev xmlns:xlink="http://www.w3.org/1999/xlink" content-type="institution" xlink:title="Instituto Butantan, São Paulo" id="ABBRID0EMBBI" xlink:type="simple">IBSP</abbrev> 188881); Cave S11–03 (<named-content xmlns:xlink="http://www.w3.org/1999/xlink" content-type="dwc:verbatimCoordinates" xlink:type="simple"><named-content content-type="geo-json" specific-use="{&#34;type&#34;:&#34;Point&#34;,&#34;coordinates&#34;:[-50.293889,-6.436667]}" id="NCID0EUBBI" xlink:type="simple">6°26'12"S; 50°17'38"W</named-content></named-content>), 1♂, 19–22/III/2010 (<abbrev xmlns:xlink="http://www.w3.org/1999/xlink" content-type="institution" xlink:title="Instituto Butantan, São Paulo" id="ABBRID0EZBBI" xlink:type="simple">IBSP</abbrev> 175556); Cave S11–05 (<named-content xmlns:xlink="http://www.w3.org/1999/xlink" content-type="dwc:verbatimCoordinates" xlink:type="simple"><named-content content-type="geo-json" specific-use="{&#34;type&#34;:&#34;Point&#34;,&#34;coordinates&#34;:[-50.293056,-6.438611]}" id="NCID0EBCBI" xlink:type="simple">6°26'19"S; 50°17'35"W</named-content></named-content>), 1♀, 19–22/III/2010 (<abbrev xmlns:xlink="http://www.w3.org/1999/xlink" content-type="institution" xlink:title="Instituto Butantan, São Paulo" id="ABBRID0EGCBI" xlink:type="simple">IBSP</abbrev> 175557); Cave S11–11 (<named-content xmlns:xlink="http://www.w3.org/1999/xlink" content-type="dwc:verbatimCoordinates" xlink:type="simple"><named-content content-type="geo-json" specific-use="{&#34;type&#34;:&#34;Point&#34;,&#34;coordinates&#34;:[-50.294444,-6.436389]}" id="NCID0EOCBI" xlink:type="simple">6°26'11"S; 50°17'40"W</named-content></named-content>), 1♀, 24/II–04/III/2010 (<abbrev xmlns:xlink="http://www.w3.org/1999/xlink" content-type="institution" xlink:title="Instituto Butantan, São Paulo" id="ABBRID0ETCBI" xlink:type="simple">IBSP</abbrev> 175555); 2♂2♀, 03–19/VIII/2010 (<abbrev xmlns:xlink="http://www.w3.org/1999/xlink" content-type="institution" xlink:title="Instituto Butantan, São Paulo" id="ABBRID0EYCBI" xlink:type="simple">IBSP</abbrev> 175664); Cave S11–19 (<named-content xmlns:xlink="http://www.w3.org/1999/xlink" content-type="dwc:verbatimCoordinates" xlink:type="simple"><named-content content-type="geo-json" specific-use="{&#34;type&#34;:&#34;Point&#34;,&#34;coordinates&#34;:[-50.291667,-6.443333]}" id="NCID0EADBI" xlink:type="simple">6°26'36"S; 50°17'30"W</named-content></named-content>) 3♀, 19–22/III/2010 (<abbrev xmlns:xlink="http://www.w3.org/1999/xlink" content-type="institution" xlink:title="Instituto Butantan, São Paulo" id="ABBRID0EFDBI" xlink:type="simple">IBSP</abbrev> 175558, <abbrev xmlns:xlink="http://www.w3.org/1999/xlink" content-type="institution" xlink:title="Instituto Butantan, São Paulo" id="ABBRID0EKDBI" xlink:type="simple">IBSP</abbrev> 175559); Cave S11–20 (<named-content xmlns:xlink="http://www.w3.org/1999/xlink" content-type="dwc:verbatimCoordinates" xlink:type="simple"><named-content content-type="geo-json" specific-use="{&#34;type&#34;:&#34;Point&#34;,&#34;coordinates&#34;:[-50.291667,-6.443611]}" id="NCID0ESDBI" xlink:type="simple">6°26'37"S; 50°17'30"W</named-content></named-content>), 1♀, 03–19/VIII/2010 (<abbrev xmlns:xlink="http://www.w3.org/1999/xlink" content-type="institution" xlink:title="Instituto Butantan, São Paulo" id="ABBRID0EXDBI" xlink:type="simple">IBSP</abbrev> 175665); 1♀, 19–22/III/2010 (<abbrev xmlns:xlink="http://www.w3.org/1999/xlink" content-type="institution" xlink:title="Instituto Butantan, São Paulo" id="ABBRID0E3DBI" xlink:type="simple">IBSP</abbrev> 175560); Cave S11–21 (<named-content xmlns:xlink="http://www.w3.org/1999/xlink" content-type="dwc:verbatimCoordinates" xlink:type="simple"><named-content content-type="geo-json" specific-use="{&#34;type&#34;:&#34;Point&#34;,&#34;coordinates&#34;:[-50.291111,-6.444444]}" id="NCID0EEEBI" xlink:type="simple">6°26'40"S; 50°17'28"W</named-content></named-content>), 1♀, 19–22/III/2010 (<abbrev xmlns:xlink="http://www.w3.org/1999/xlink" content-type="institution" xlink:title="Instituto Butantan, São Paulo" id="ABBRID0EJEBI" xlink:type="simple">IBSP</abbrev> 175561); Cave S11D–01 (<named-content xmlns:xlink="http://www.w3.org/1999/xlink" content-type="dwc:verbatimCoordinates" xlink:type="simple"><named-content content-type="geo-json" specific-use="{&#34;type&#34;:&#34;Point&#34;,&#34;coordinates&#34;:[-50.356944,-6.398333]}" id="NCID0EREBI" xlink:type="simple">6°23'54"S; 50°21'25"W</named-content></named-content>), 4♀, 13–30/I/2010 (<abbrev xmlns:xlink="http://www.w3.org/1999/xlink" content-type="institution" xlink:title="Instituto Butantan, São Paulo" id="ABBRID0EWEBI" xlink:type="simple">IBSP</abbrev> 175462, <abbrev xmlns:xlink="http://www.w3.org/1999/xlink" content-type="institution" xlink:title="Instituto Butantan, São Paulo" id="ABBRID0E2EBI" xlink:type="simple">IBSP</abbrev> 175461); 3♂4♀, <!--PageBreak-->17/X–23/X/2014 (<abbrev xmlns:xlink="http://www.w3.org/1999/xlink" content-type="institution" xlink:title="Instituto Butantan, São Paulo" id="ABBRID0ECFBI" xlink:type="simple">IBSP</abbrev> 188889, <abbrev xmlns:xlink="http://www.w3.org/1999/xlink" content-type="institution" xlink:title="Instituto Butantan, São Paulo" id="ABBRID0EHFBI" xlink:type="simple">IBSP</abbrev> 188884, <abbrev xmlns:xlink="http://www.w3.org/1999/xlink" content-type="institution" xlink:title="Instituto Butantan, São Paulo" id="ABBRID0EMFBI" xlink:type="simple">IBSP</abbrev> 188885, <abbrev xmlns:xlink="http://www.w3.org/1999/xlink" content-type="institution" xlink:title="Instituto Butantan, São Paulo" id="ABBRID0ERFBI" xlink:type="simple">IBSP</abbrev> 188886); 3♂1♀, 01–14/VII/2010 (<abbrev xmlns:xlink="http://www.w3.org/1999/xlink" content-type="institution" xlink:title="Instituto Butantan, São Paulo" id="ABBRID0EWFBI" xlink:type="simple">IBSP</abbrev> 175595, <abbrev xmlns:xlink="http://www.w3.org/1999/xlink" content-type="institution" xlink:title="Instituto Butantan, São Paulo" id="ABBRID0E2FBI" xlink:type="simple">IBSP</abbrev> 175596, <abbrev xmlns:xlink="http://www.w3.org/1999/xlink" content-type="institution" xlink:title="Instituto Butantan, São Paulo" id="ABBRID0EAGBI" xlink:type="simple">IBSP</abbrev> 175594); Cave S11D–05 (<named-content xmlns:xlink="http://www.w3.org/1999/xlink" content-type="dwc:verbatimCoordinates" xlink:type="simple"><named-content content-type="geo-json" specific-use="{&#34;type&#34;:&#34;Point&#34;,&#34;coordinates&#34;:[-50.350000,-6.400833]}" id="NCID0EIGBI" xlink:type="simple">6°24'3"S; 50°20'60"W</named-content></named-content>), 1♂3♀, 01–14/VII/2010 (<abbrev xmlns:xlink="http://www.w3.org/1999/xlink" content-type="institution" xlink:title="Instituto Butantan, São Paulo" id="ABBRID0ENGBI" xlink:type="simple">IBSP</abbrev> 175597, <abbrev xmlns:xlink="http://www.w3.org/1999/xlink" content-type="institution" xlink:title="Instituto Butantan, São Paulo" id="ABBRID0ESGBI" xlink:type="simple">IBSP</abbrev> 175598) 1♂1♀, 19–22/II/2010 (<abbrev xmlns:xlink="http://www.w3.org/1999/xlink" content-type="institution" xlink:title="Instituto Butantan, São Paulo" id="ABBRID0EXGBI" xlink:type="simple">IBSP</abbrev> 175523, <abbrev xmlns:xlink="http://www.w3.org/1999/xlink" content-type="institution" xlink:title="Instituto Butantan, São Paulo" id="ABBRID0E3GBI" xlink:type="simple">IBSP</abbrev> 175524); Cave S11D–06 (<named-content xmlns:xlink="http://www.w3.org/1999/xlink" content-type="dwc:verbatimCoordinates" xlink:type="simple"><named-content content-type="geo-json" specific-use="{&#34;type&#34;:&#34;Point&#34;,&#34;coordinates&#34;:[-50.350278,-6.401111]}" id="NCID0EEHBI" xlink:type="simple">6°24'4"S; 50°21'1"W</named-content></named-content>), 1♂1♀, 01–14/VII/2010 (<abbrev xmlns:xlink="http://www.w3.org/1999/xlink" content-type="institution" xlink:title="Instituto Butantan, São Paulo" id="ABBRID0EJHBI" xlink:type="simple">IBSP</abbrev> 175599, <abbrev xmlns:xlink="http://www.w3.org/1999/xlink" content-type="institution" xlink:title="Instituto Butantan, São Paulo" id="ABBRID0EOHBI" xlink:type="simple">IBSP</abbrev> 175600); 3♂6♀, 19–22/II/2010 (<abbrev xmlns:xlink="http://www.w3.org/1999/xlink" content-type="institution" xlink:title="Instituto Butantan, São Paulo" id="ABBRID0ETHBI" xlink:type="simple">IBSP</abbrev> 175532, <abbrev xmlns:xlink="http://www.w3.org/1999/xlink" content-type="institution" xlink:title="Instituto Butantan, São Paulo" id="ABBRID0EYHBI" xlink:type="simple">IBSP</abbrev> 175533, <abbrev xmlns:xlink="http://www.w3.org/1999/xlink" content-type="institution" xlink:title="Instituto Butantan, São Paulo" id="ABBRID0E4HBI" xlink:type="simple">IBSP</abbrev> 175535, <abbrev xmlns:xlink="http://www.w3.org/1999/xlink" content-type="institution" xlink:title="Instituto Butantan, São Paulo" id="ABBRID0ECIBI" xlink:type="simple">IBSP</abbrev> 175536), all collected by R. Andrade &amp; I. Cizauskas et al.; Cave S11D–10 (<named-content xmlns:xlink="http://www.w3.org/1999/xlink" content-type="dwc:verbatimCoordinates" xlink:type="simple"><named-content content-type="geo-json" specific-use="{&#34;type&#34;:&#34;Point&#34;,&#34;coordinates&#34;:[-50.356944,-6.398333]}" id="NCID0EKIBI" xlink:type="simple">6°23'54"S; 50°21'25"W</named-content></named-content>), 3♀, 23/VIII–02/IX/2007, R. Andrade &amp; I. Arnori et al. (<abbrev xmlns:xlink="http://www.w3.org/1999/xlink" content-type="institution" xlink:title="Instituto Butantan, São Paulo" id="ABBRID0EPIBI" xlink:type="simple">IBSP</abbrev> 174462); 2♂2♀, 01–14/VII/2010 (<abbrev xmlns:xlink="http://www.w3.org/1999/xlink" content-type="institution" xlink:title="Instituto Butantan, São Paulo" id="ABBRID0EUIBI" xlink:type="simple">IBSP</abbrev> 175601, <abbrev xmlns:xlink="http://www.w3.org/1999/xlink" content-type="institution" xlink:title="Instituto Butantan, São Paulo" id="ABBRID0EZIBI" xlink:type="simple">IBSP</abbrev> 175602, <abbrev xmlns:xlink="http://www.w3.org/1999/xlink" content-type="institution" xlink:title="Instituto Butantan, São Paulo" id="ABBRID0E5IBI" xlink:type="simple">IBSP</abbrev> 175603) 2♀, 13–30/I/2010 (<abbrev xmlns:xlink="http://www.w3.org/1999/xlink" content-type="institution" xlink:title="Instituto Butantan, São Paulo" id="ABBRID0EDJBI" xlink:type="simple">IBSP</abbrev> 175443, <abbrev xmlns:xlink="http://www.w3.org/1999/xlink" content-type="institution" xlink:title="Instituto Butantan, São Paulo" id="ABBRID0EIJBI" xlink:type="simple">IBSP</abbrev> 175444) 1♂2♀, 17/X–23/X/2014 (<abbrev xmlns:xlink="http://www.w3.org/1999/xlink" content-type="institution" xlink:title="Instituto Butantan, São Paulo" id="ABBRID0ENJBI" xlink:type="simple">IBSP</abbrev> 188888, <abbrev xmlns:xlink="http://www.w3.org/1999/xlink" content-type="institution" xlink:title="Instituto Butantan, São Paulo" id="ABBRID0ESJBI" xlink:type="simple">IBSP</abbrev> 188891, <abbrev xmlns:xlink="http://www.w3.org/1999/xlink" content-type="institution" xlink:title="Instituto Butantan, São Paulo" id="ABBRID0EXJBI" xlink:type="simple">IBSP</abbrev> 188893); Cave S11D–104 (<named-content xmlns:xlink="http://www.w3.org/1999/xlink" content-type="dwc:verbatimCoordinates" xlink:type="simple"><named-content content-type="geo-json" specific-use="{&#34;type&#34;:&#34;Point&#34;,&#34;coordinates&#34;:[-50.366389,-6.397222]}" id="NCID0E6JBI" xlink:type="simple">6°23'50"S; 50°21'59"W</named-content></named-content>), 5♀, 14–19/XII/2011 (<abbrev xmlns:xlink="http://www.w3.org/1999/xlink" content-type="institution" xlink:title="Instituto Butantan, São Paulo" id="ABBRID0EEKBI" xlink:type="simple">IBSP</abbrev> 175884); 1♂2♀, 30/VII–02/IX/2011 (<abbrev xmlns:xlink="http://www.w3.org/1999/xlink" content-type="institution" xlink:title="Instituto Butantan, São Paulo" id="ABBRID0EJKBI" xlink:type="simple">IBSP</abbrev> 175883); Cave S11D–108 (<named-content xmlns:xlink="http://www.w3.org/1999/xlink" content-type="dwc:verbatimCoordinates" xlink:type="simple"><named-content content-type="geo-json" specific-use="{&#34;type&#34;:&#34;Point&#34;,&#34;coordinates&#34;:[-50.355000,-6.399444]}" id="NCID0ERKBI" xlink:type="simple">6°23'58"S; 50°21'18"W</named-content></named-content>), 1♂1♀, 14–19/XII/2011 (<abbrev xmlns:xlink="http://www.w3.org/1999/xlink" content-type="institution" xlink:title="Instituto Butantan, São Paulo" id="ABBRID0EWKBI" xlink:type="simple">IBSP</abbrev> 175885); Cave S11D–11 (<named-content xmlns:xlink="http://www.w3.org/1999/xlink" content-type="dwc:verbatimCoordinates" xlink:type="simple"><named-content content-type="geo-json" specific-use="{&#34;type&#34;:&#34;Point&#34;,&#34;coordinates&#34;:[-50.358333,-6.397500]}" id="NCID0E5KBI" xlink:type="simple">6°23'51"S; 50°21'30"W</named-content></named-content>), 2♀, 17/X–23/X/2014 (<abbrev xmlns:xlink="http://www.w3.org/1999/xlink" content-type="institution" xlink:title="Instituto Butantan, São Paulo" id="ABBRID0EDLBI" xlink:type="simple">IBSP</abbrev> 188887, <abbrev xmlns:xlink="http://www.w3.org/1999/xlink" content-type="institution" xlink:title="Instituto Butantan, São Paulo" id="ABBRID0EILBI" xlink:type="simple">IBSP</abbrev> 188890); Cave S11D–110 (<named-content xmlns:xlink="http://www.w3.org/1999/xlink" content-type="dwc:verbatimCoordinates" xlink:type="simple"><named-content content-type="geo-json" specific-use="{&#34;type&#34;:&#34;Point&#34;,&#34;coordinates&#34;:[-50.340833,-6.396944]}" id="NCID0EQLBI" xlink:type="simple">6°23'49"S; 50°20'27"W</named-content></named-content>), 1♂, 30/VII–02/IX/2011 (<abbrev xmlns:xlink="http://www.w3.org/1999/xlink" content-type="institution" xlink:title="Instituto Butantan, São Paulo" id="ABBRID0EVLBI" xlink:type="simple">IBSP</abbrev> 175879); Cave S11D–111 (<named-content xmlns:xlink="http://www.w3.org/1999/xlink" content-type="dwc:verbatimCoordinates" xlink:type="simple"><named-content content-type="geo-json" specific-use="{&#34;type&#34;:&#34;Point&#34;,&#34;coordinates&#34;:[-50.340833,-6.396667]}" id="NCID0E4LBI" xlink:type="simple">6°23'48"S; 50°20'27"W</named-content></named-content>), 1♂3♀, 30/VII–02/IX/2011 (<abbrev xmlns:xlink="http://www.w3.org/1999/xlink" content-type="institution" xlink:title="Instituto Butantan, São Paulo" id="ABBRID0ECMBI" xlink:type="simple">IBSP</abbrev> 175881, <abbrev xmlns:xlink="http://www.w3.org/1999/xlink" content-type="institution" xlink:title="Instituto Butantan, São Paulo" id="ABBRID0EHMBI" xlink:type="simple">IBSP</abbrev> 175880), 2♂3♀, 14–19/XII/2011 (<abbrev xmlns:xlink="http://www.w3.org/1999/xlink" content-type="institution" xlink:title="Instituto Butantan, São Paulo" id="ABBRID0EMMBI" xlink:type="simple">IBSP</abbrev> 175886, <abbrev xmlns:xlink="http://www.w3.org/1999/xlink" content-type="institution" xlink:title="Instituto Butantan, São Paulo" id="ABBRID0ERMBI" xlink:type="simple">IBSP</abbrev> 175887); Cave S11D–112 (<named-content xmlns:xlink="http://www.w3.org/1999/xlink" content-type="dwc:verbatimCoordinates" xlink:type="simple"><named-content content-type="geo-json" specific-use="{&#34;type&#34;:&#34;Point&#34;,&#34;coordinates&#34;:[-50.353889,-6.412778]}" id="NCID0EZMBI" xlink:type="simple">6°24'46"S; 50°21'14"W</named-content></named-content>), 1♀, 30/VII–02/IX/2011 (<abbrev xmlns:xlink="http://www.w3.org/1999/xlink" content-type="institution" xlink:title="Instituto Butantan, São Paulo" id="ABBRID0E5MBI" xlink:type="simple">IBSP</abbrev> 175882); 1♂3♀, 14–19/XII/2011 (<abbrev xmlns:xlink="http://www.w3.org/1999/xlink" content-type="institution" xlink:title="Instituto Butantan, São Paulo" id="ABBRID0EDNBI" xlink:type="simple">IBSP</abbrev> 175888); Cave S11D–114 (<named-content xmlns:xlink="http://www.w3.org/1999/xlink" content-type="dwc:verbatimCoordinates" xlink:type="simple"><named-content content-type="geo-json" specific-use="{&#34;type&#34;:&#34;Point&#34;,&#34;coordinates&#34;:[-50.314722,-6.420833]}" id="NCID0ELNBI" xlink:type="simple">6°25'15"S; 50°18'53"W</named-content></named-content>), 2♂, 14–19/XII/2011 (<abbrev xmlns:xlink="http://www.w3.org/1999/xlink" content-type="institution" xlink:title="Instituto Butantan, São Paulo" id="ABBRID0EQNBI" xlink:type="simple">IBSP</abbrev> 175889, <abbrev xmlns:xlink="http://www.w3.org/1999/xlink" content-type="institution" xlink:title="Instituto Butantan, São Paulo" id="ABBRID0EVNBI" xlink:type="simple">IBSP</abbrev> 175890); Cave S11D–12 (<named-content xmlns:xlink="http://www.w3.org/1999/xlink" content-type="dwc:verbatimCoordinates" xlink:type="simple"><named-content content-type="geo-json" specific-use="{&#34;type&#34;:&#34;Point&#34;,&#34;coordinates&#34;:[-50.359444,-6.396111]}" id="NCID0E4NBI" xlink:type="simple">6°23'46"S; 50°21'34"W</named-content></named-content>), 3♀, 01–14/VII/2010 (<abbrev xmlns:xlink="http://www.w3.org/1999/xlink" content-type="institution" xlink:title="Instituto Butantan, São Paulo" id="ABBRID0ECOBI" xlink:type="simple">IBSP</abbrev> 175604, <abbrev xmlns:xlink="http://www.w3.org/1999/xlink" content-type="institution" xlink:title="Instituto Butantan, São Paulo" id="ABBRID0EHOBI" xlink:type="simple">IBSP</abbrev> 175608, <abbrev xmlns:xlink="http://www.w3.org/1999/xlink" content-type="institution" xlink:title="Instituto Butantan, São Paulo" id="ABBRID0EMOBI" xlink:type="simple">IBSP</abbrev> 175609), all collected by R. Andrade &amp; I. Cizauskas et al.; Cave S11D–12 (<named-content xmlns:xlink="http://www.w3.org/1999/xlink" content-type="dwc:verbatimCoordinates" xlink:type="simple"><named-content content-type="geo-json" specific-use="{&#34;type&#34;:&#34;Point&#34;,&#34;coordinates&#34;:[-50.359444,-6.396111]}" id="NCID0EUOBI" xlink:type="simple">6°23'46"S; 50°21'34"W</named-content></named-content>), 2♀, 23/VIII–02/IX/2007, R. Andrade &amp; I. Arnori et al. (<abbrev xmlns:xlink="http://www.w3.org/1999/xlink" content-type="institution" xlink:title="Instituto Butantan, São Paulo" id="ABBRID0EZOBI" xlink:type="simple">IBSP</abbrev> 174465, <abbrev xmlns:xlink="http://www.w3.org/1999/xlink" content-type="institution" xlink:title="Instituto Butantan, São Paulo" id="ABBRID0E5OBI" xlink:type="simple">IBSP</abbrev> 174466); 3♂30♀, 13–30/I/2010 (<abbrev xmlns:xlink="http://www.w3.org/1999/xlink" content-type="institution" xlink:title="Instituto Butantan, São Paulo" id="ABBRID0EDPBI" xlink:type="simple">IBSP</abbrev> 175445, <abbrev xmlns:xlink="http://www.w3.org/1999/xlink" content-type="institution" xlink:title="Instituto Butantan, São Paulo" id="ABBRID0EIPBI" xlink:type="simple">IBSP</abbrev> 175446, <abbrev xmlns:xlink="http://www.w3.org/1999/xlink" content-type="institution" xlink:title="Instituto Butantan, São Paulo" id="ABBRID0ENPBI" xlink:type="simple">IBSP</abbrev> 175454, <abbrev xmlns:xlink="http://www.w3.org/1999/xlink" content-type="institution" xlink:title="Instituto Butantan, São Paulo" id="ABBRID0ESPBI" xlink:type="simple">IBSP</abbrev> 175456, <abbrev xmlns:xlink="http://www.w3.org/1999/xlink" content-type="institution" xlink:title="Instituto Butantan, São Paulo" id="ABBRID0EXPBI" xlink:type="simple">IBSP</abbrev> 175458, <abbrev xmlns:xlink="http://www.w3.org/1999/xlink" content-type="institution" xlink:title="Instituto Butantan, São Paulo" id="ABBRID0E3PBI" xlink:type="simple">IBSP</abbrev> 175459, <abbrev xmlns:xlink="http://www.w3.org/1999/xlink" content-type="institution" xlink:title="Instituto Butantan, São Paulo" id="ABBRID0EBQBI" xlink:type="simple">IBSP</abbrev> 175447, <abbrev xmlns:xlink="http://www.w3.org/1999/xlink" content-type="institution" xlink:title="Instituto Butantan, São Paulo" id="ABBRID0EGQBI" xlink:type="simple">IBSP</abbrev> 175455, <abbrev xmlns:xlink="http://www.w3.org/1999/xlink" content-type="institution" xlink:title="Instituto Butantan, São Paulo" id="ABBRID0ELQBI" xlink:type="simple">IBSP</abbrev> 175448, <abbrev xmlns:xlink="http://www.w3.org/1999/xlink" content-type="institution" xlink:title="Instituto Butantan, São Paulo" id="ABBRID0EQQBI" xlink:type="simple">IBSP</abbrev> 175450, <abbrev xmlns:xlink="http://www.w3.org/1999/xlink" content-type="institution" xlink:title="Instituto Butantan, São Paulo" id="ABBRID0EVQBI" xlink:type="simple">IBSP</abbrev> 175451, <abbrev xmlns:xlink="http://www.w3.org/1999/xlink" content-type="institution" xlink:title="Instituto Butantan, São Paulo" id="ABBRID0E1QBI" xlink:type="simple">IBSP</abbrev> 175452, <abbrev xmlns:xlink="http://www.w3.org/1999/xlink" content-type="institution" xlink:title="Instituto Butantan, São Paulo" id="ABBRID0E6QBI" xlink:type="simple">IBSP</abbrev> 175449, <abbrev xmlns:xlink="http://www.w3.org/1999/xlink" content-type="institution" xlink:title="Instituto Butantan, São Paulo" id="ABBRID0EERBI" xlink:type="simple">IBSP</abbrev> 175453, <abbrev xmlns:xlink="http://www.w3.org/1999/xlink" content-type="institution" xlink:title="Instituto Butantan, São Paulo" id="ABBRID0EJRBI" xlink:type="simple">IBSP</abbrev> 175457); 1♀, 17/X–23/X/2014 (<abbrev xmlns:xlink="http://www.w3.org/1999/xlink" content-type="institution" xlink:title="Instituto Butantan, São Paulo" id="ABBRID0EORBI" xlink:type="simple">IBSP</abbrev> 188892) 1♂9♀, 01–14/VII/2010 (<abbrev xmlns:xlink="http://www.w3.org/1999/xlink" content-type="institution" xlink:title="Instituto Butantan, São Paulo" id="ABBRID0ETRBI" xlink:type="simple">IBSP</abbrev> 175605, <abbrev xmlns:xlink="http://www.w3.org/1999/xlink" content-type="institution" xlink:title="Instituto Butantan, São Paulo" id="ABBRID0EYRBI" xlink:type="simple">IBSP</abbrev> 175607, <abbrev xmlns:xlink="http://www.w3.org/1999/xlink" content-type="institution" xlink:title="Instituto Butantan, São Paulo" id="ABBRID0E4RBI" xlink:type="simple">IBSP</abbrev> 175606); Cave S11D–13 (<named-content xmlns:xlink="http://www.w3.org/1999/xlink" content-type="dwc:verbatimCoordinates" xlink:type="simple"><named-content content-type="geo-json" specific-use="{&#34;type&#34;:&#34;Point&#34;,&#34;coordinates&#34;:[-50.352222,-6.401667]}" id="NCID0EFSBI" xlink:type="simple">6°24'6"S; 50°21'8"W</named-content></named-content>), 1♂9♀, 13–30/I/2010 (<abbrev xmlns:xlink="http://www.w3.org/1999/xlink" content-type="institution" xlink:title="Instituto Butantan, São Paulo" id="ABBRID0EKSBI" xlink:type="simple">IBSP</abbrev> 175499, <abbrev xmlns:xlink="http://www.w3.org/1999/xlink" content-type="institution" xlink:title="Instituto Butantan, São Paulo" id="ABBRID0EPSBI" xlink:type="simple">IBSP</abbrev> 175500, <abbrev xmlns:xlink="http://www.w3.org/1999/xlink" content-type="institution" xlink:title="Instituto Butantan, São Paulo" id="ABBRID0EUSBI" xlink:type="simple">IBSP</abbrev> 175501, <abbrev xmlns:xlink="http://www.w3.org/1999/xlink" content-type="institution" xlink:title="Instituto Butantan, São Paulo" id="ABBRID0EZSBI" xlink:type="simple">IBSP</abbrev> 175502); 4♀, 01–14/VII/2010 (<abbrev xmlns:xlink="http://www.w3.org/1999/xlink" content-type="institution" xlink:title="Instituto Butantan, São Paulo" id="ABBRID0E5SBI" xlink:type="simple">IBSP</abbrev> 175610, <abbrev xmlns:xlink="http://www.w3.org/1999/xlink" content-type="institution" xlink:title="Instituto Butantan, São Paulo" id="ABBRID0EDTBI" xlink:type="simple">IBSP</abbrev> 175611, <abbrev xmlns:xlink="http://www.w3.org/1999/xlink" content-type="institution" xlink:title="Instituto Butantan, São Paulo" id="ABBRID0EITBI" xlink:type="simple">IBSP</abbrev> 175612); Cave S11D–14 (<named-content xmlns:xlink="http://www.w3.org/1999/xlink" content-type="dwc:verbatimCoordinates" xlink:type="simple"><named-content content-type="geo-json" specific-use="{&#34;type&#34;:&#34;Point&#34;,&#34;coordinates&#34;:[-50.352778,-6.401667]}" id="NCID0EQTBI" xlink:type="simple">6°24'6"S; 50°21'10"W</named-content></named-content>), 2♂4♀, 13–30/I/2010 (<abbrev xmlns:xlink="http://www.w3.org/1999/xlink" content-type="institution" xlink:title="Instituto Butantan, São Paulo" id="ABBRID0EVTBI" xlink:type="simple">IBSP</abbrev> 175473, <abbrev xmlns:xlink="http://www.w3.org/1999/xlink" content-type="institution" xlink:title="Instituto Butantan, São Paulo" id="ABBRID0E1TBI" xlink:type="simple">IBSP</abbrev> 175474, <abbrev xmlns:xlink="http://www.w3.org/1999/xlink" content-type="institution" xlink:title="Instituto Butantan, São Paulo" id="ABBRID0E6TBI" xlink:type="simple">IBSP</abbrev> 175475, <abbrev xmlns:xlink="http://www.w3.org/1999/xlink" content-type="institution" xlink:title="Instituto Butantan, São Paulo" id="ABBRID0EEUBI" xlink:type="simple">IBSP</abbrev> 175476); 2♂3♀, 01–14/VII/2010 (<abbrev xmlns:xlink="http://www.w3.org/1999/xlink" content-type="institution" xlink:title="Instituto Butantan, São Paulo" id="ABBRID0EJUBI" xlink:type="simple">IBSP</abbrev> 175614, <abbrev xmlns:xlink="http://www.w3.org/1999/xlink" content-type="institution" xlink:title="Instituto Butantan, São Paulo" id="ABBRID0EOUBI" xlink:type="simple">IBSP</abbrev> 175615, <abbrev xmlns:xlink="http://www.w3.org/1999/xlink" content-type="institution" xlink:title="Instituto Butantan, São Paulo" id="ABBRID0ETUBI" xlink:type="simple">IBSP</abbrev> 175616); Cave S11D–15 (<named-content xmlns:xlink="http://www.w3.org/1999/xlink" content-type="dwc:verbatimCoordinates" xlink:type="simple"><named-content content-type="geo-json" specific-use="{&#34;type&#34;:&#34;Point&#34;,&#34;coordinates&#34;:[-50.356944,-6.395833]}" id="NCID0E2UBI" xlink:type="simple">6°23'45"S; 50°21'25"W</named-content></named-content>), 1♂1♀, 01–14/VII/2010 (<abbrev xmlns:xlink="http://www.w3.org/1999/xlink" content-type="institution" xlink:title="Instituto Butantan, São Paulo" id="ABBRID0EAVBI" xlink:type="simple">IBSP</abbrev> 175618, <abbrev xmlns:xlink="http://www.w3.org/1999/xlink" content-type="institution" xlink:title="Instituto Butantan, São Paulo" id="ABBRID0EFVBI" xlink:type="simple">IBSP</abbrev> 175617); Cave S11D–16 (<named-content xmlns:xlink="http://www.w3.org/1999/xlink" content-type="dwc:verbatimCoordinates" xlink:type="simple"><named-content content-type="geo-json" specific-use="{&#34;type&#34;:&#34;Point&#34;,&#34;coordinates&#34;:[-50.360278,-6.396389]}" id="NCID0ENVBI" xlink:type="simple">6°23'47"S; 50°21'37"W</named-content></named-content>), 1♂, 13–30/I/2010 (<abbrev xmlns:xlink="http://www.w3.org/1999/xlink" content-type="institution" xlink:title="Instituto Butantan, São Paulo" id="ABBRID0ESVBI" xlink:type="simple">IBSP</abbrev> 175471); Cave S11D–17 (<named-content xmlns:xlink="http://www.w3.org/1999/xlink" content-type="dwc:verbatimCoordinates" xlink:type="simple"><named-content content-type="geo-json" specific-use="{&#34;type&#34;:&#34;Point&#34;,&#34;coordinates&#34;:[-50.356389,-6.398889]}" id="NCID0E1VBI" xlink:type="simple">6°23'56"S; 50°21'23"W</named-content></named-content>), 2♂1♀, 13–30/I/2010 (<abbrev xmlns:xlink="http://www.w3.org/1999/xlink" content-type="institution" xlink:title="Instituto Butantan, São Paulo" id="ABBRID0E6VBI" xlink:type="simple">IBSP</abbrev> 175441, <abbrev xmlns:xlink="http://www.w3.org/1999/xlink" content-type="institution" xlink:title="Instituto Butantan, São Paulo" id="ABBRID0EEWBI" xlink:type="simple">IBSP</abbrev> 175442); 3♀, 01–14/VII/2010 (<abbrev xmlns:xlink="http://www.w3.org/1999/xlink" content-type="institution" xlink:title="Instituto Butantan, São Paulo" id="ABBRID0EJWBI" xlink:type="simple">IBSP</abbrev> 175619, <abbrev xmlns:xlink="http://www.w3.org/1999/xlink" content-type="institution" xlink:title="Instituto Butantan, São Paulo" id="ABBRID0EOWBI" xlink:type="simple">IBSP</abbrev> 178177); Cave S11D–22 (<named-content xmlns:xlink="http://www.w3.org/1999/xlink" content-type="dwc:verbatimCoordinates" xlink:type="simple"><named-content content-type="geo-json" specific-use="{&#34;type&#34;:&#34;Point&#34;,&#34;coordinates&#34;:[-50.359167,-6.412778]}" id="NCID0EWWBI" xlink:type="simple">6°24'46"S; 50°21'33"W</named-content></named-content>), 3♂4♀, 19–22/II/2010 (<abbrev xmlns:xlink="http://www.w3.org/1999/xlink" content-type="institution" xlink:title="Instituto Butantan, São Paulo" id="ABBRID0E2WBI" xlink:type="simple">IBSP</abbrev> 175541, <abbrev xmlns:xlink="http://www.w3.org/1999/xlink" content-type="institution" xlink:title="Instituto Butantan, São Paulo" id="ABBRID0EAXBI" xlink:type="simple">IBSP</abbrev> 175542, <abbrev xmlns:xlink="http://www.w3.org/1999/xlink" content-type="institution" xlink:title="Instituto Butantan, São Paulo" id="ABBRID0EFXBI" xlink:type="simple">IBSP</abbrev> 175543); 1♀, 03–19/VIII/2010 (<abbrev xmlns:xlink="http://www.w3.org/1999/xlink" content-type="institution" xlink:title="Instituto Butantan, São Paulo" id="ABBRID0EKXBI" xlink:type="simple">IBSP</abbrev> 175620); Cave S11D–23 (<named-content xmlns:xlink="http://www.w3.org/1999/xlink" content-type="dwc:verbatimCoordinates" xlink:type="simple"><named-content content-type="geo-json" specific-use="{&#34;type&#34;:&#34;Point&#34;,&#34;coordinates&#34;:[-50.358889,-6.412778]}" id="NCID0ESXBI" xlink:type="simple">6°24'46"S; 50°21'32"W</named-content></named-content>), 1♀, 19–22/II/2010 (<abbrev xmlns:xlink="http://www.w3.org/1999/xlink" content-type="institution" xlink:title="Instituto Butantan, São Paulo" id="ABBRID0EXXBI" xlink:type="simple">IBSP</abbrev> 175540); Cave S11D–24 (<named-content xmlns:xlink="http://www.w3.org/1999/xlink" content-type="dwc:verbatimCoordinates" xlink:type="simple"><named-content content-type="geo-json" specific-use="{&#34;type&#34;:&#34;Point&#34;,&#34;coordinates&#34;:[-50.354167,-6.412778]}" id="NCID0E6XBI" xlink:type="simple">6°24'46"S; 50°21'15"W</named-content></named-content>), 1♂2♀, 19–22/II/2010 (<abbrev xmlns:xlink="http://www.w3.org/1999/xlink" content-type="institution" xlink:title="Instituto Butantan, São Paulo" id="ABBRID0EEYBI" xlink:type="simple">IBSP</abbrev> 175537, <abbrev xmlns:xlink="http://www.w3.org/1999/xlink" content-type="institution" xlink:title="Instituto Butantan, São Paulo" id="ABBRID0EJYBI" xlink:type="simple">IBSP</abbrev> 175538, <abbrev xmlns:xlink="http://www.w3.org/1999/xlink" content-type="institution" xlink:title="Instituto Butantan, São Paulo" id="ABBRID0EOYBI" xlink:type="simple">IBSP</abbrev> 175539); Cave S11D–26 (<named-content xmlns:xlink="http://www.w3.org/1999/xlink" content-type="dwc:verbatimCoordinates" xlink:type="simple"><named-content content-type="geo-json" specific-use="{&#34;type&#34;:&#34;Point&#34;,&#34;coordinates&#34;:[-50.354722,-6.413611]}" id="NCID0EWYBI" xlink:type="simple">6°24'49"S; 50°21'17"W</named-content></named-content>), 2♂1♀, 19–22/II/2010 (<abbrev xmlns:xlink="http://www.w3.org/1999/xlink" content-type="institution" xlink:title="Instituto Butantan, São Paulo" id="ABBRID0E2YBI" xlink:type="simple">IBSP</abbrev> 175544, <abbrev xmlns:xlink="http://www.w3.org/1999/xlink" content-type="institution" xlink:title="Instituto Butantan, São Paulo" id="ABBRID0EAZBI" xlink:type="simple">IBSP</abbrev> 175545); 1♂3♀, 03–19/VIII/2010 (<abbrev xmlns:xlink="http://www.w3.org/1999/xlink" content-type="institution" xlink:title="Instituto Butantan, São Paulo" id="ABBRID0EFZBI" xlink:type="simple">IBSP</abbrev> 175621, <abbrev xmlns:xlink="http://www.w3.org/1999/xlink" content-type="institution" xlink:title="Instituto Butantan, São Paulo" id="ABBRID0EKZBI" xlink:type="simple">IBSP</abbrev> 175622); Cave S11D–27 (<named-content xmlns:xlink="http://www.w3.org/1999/xlink" content-type="dwc:verbatimCoordinates" xlink:type="simple"><named-content content-type="geo-json" specific-use="{&#34;type&#34;:&#34;Point&#34;,&#34;coordinates&#34;:[-50.352500,-6.411944]}" id="NCID0ESZBI" xlink:type="simple">6°24'43"S; 50°21'9"W</named-content></named-content>); 1♂, 19–22/II/2010 (<abbrev xmlns:xlink="http://www.w3.org/1999/xlink" content-type="institution" xlink:title="Instituto Butantan, São Paulo" id="ABBRID0EXZBI" xlink:type="simple">IBSP</abbrev> 175546), 2♂1♀, 03–19/<!--PageBreak-->VIII/2010 (<abbrev xmlns:xlink="http://www.w3.org/1999/xlink" content-type="institution" xlink:title="Instituto Butantan, São Paulo" id="ABBRID0E5ZBI" xlink:type="simple">IBSP</abbrev> 175623, <abbrev xmlns:xlink="http://www.w3.org/1999/xlink" content-type="institution" xlink:title="Instituto Butantan, São Paulo" id="ABBRID0ED1BI" xlink:type="simple">IBSP</abbrev> 175624); Cave S11D–28 (<named-content xmlns:xlink="http://www.w3.org/1999/xlink" content-type="dwc:verbatimCoordinates" xlink:type="simple"><named-content content-type="geo-json" specific-use="{&#34;type&#34;:&#34;Point&#34;,&#34;coordinates&#34;:[-50.351667,-6.411111]}" id="NCID0EL1BI" xlink:type="simple">6°24'40"S; 50°21'6"W</named-content></named-content>), 1♀, 03–19/VIII/2010 (<abbrev xmlns:xlink="http://www.w3.org/1999/xlink" content-type="institution" xlink:title="Instituto Butantan, São Paulo" id="ABBRID0EQ1BI" xlink:type="simple">IBSP</abbrev> 175625); Cave S11D–29 (<named-content xmlns:xlink="http://www.w3.org/1999/xlink" content-type="dwc:verbatimCoordinates" xlink:type="simple"><named-content content-type="geo-json" specific-use="{&#34;type&#34;:&#34;Point&#34;,&#34;coordinates&#34;:[-50.345556,-6.411111]}" id="NCID0EY1BI" xlink:type="simple">6°24'40"S; 50°20'44"W</named-content></named-content>), 2♂5♀, 19–22/II/2010 (<abbrev xmlns:xlink="http://www.w3.org/1999/xlink" content-type="institution" xlink:title="Instituto Butantan, São Paulo" id="ABBRID0E41BI" xlink:type="simple">IBSP</abbrev> 175547, <abbrev xmlns:xlink="http://www.w3.org/1999/xlink" content-type="institution" xlink:title="Instituto Butantan, São Paulo" id="ABBRID0EC2BI" xlink:type="simple">IBSP</abbrev> 175548, <abbrev xmlns:xlink="http://www.w3.org/1999/xlink" content-type="institution" xlink:title="Instituto Butantan, São Paulo" id="ABBRID0EH2BI" xlink:type="simple">IBSP</abbrev> 175549, <abbrev xmlns:xlink="http://www.w3.org/1999/xlink" content-type="institution" xlink:title="Instituto Butantan, São Paulo" id="ABBRID0EM2BI" xlink:type="simple">IBSP</abbrev> 175550); 1♀, 03–19/VIII/2010 (<abbrev xmlns:xlink="http://www.w3.org/1999/xlink" content-type="institution" xlink:title="Instituto Butantan, São Paulo" id="ABBRID0ER2BI" xlink:type="simple">IBSP</abbrev> 175626); Cave S11D–31 (<named-content xmlns:xlink="http://www.w3.org/1999/xlink" content-type="dwc:verbatimCoordinates" xlink:type="simple"><named-content content-type="geo-json" specific-use="{&#34;type&#34;:&#34;Point&#34;,&#34;coordinates&#34;:[-50.345278,-6.411389]}" id="NCID0EZ2BI" xlink:type="simple">6°24'41"S; 50°20'43"W</named-content></named-content>) 2♀, 19–22/II/2010 (<abbrev xmlns:xlink="http://www.w3.org/1999/xlink" content-type="institution" xlink:title="Instituto Butantan, São Paulo" id="ABBRID0E52BI" xlink:type="simple">IBSP</abbrev> 175551, <abbrev xmlns:xlink="http://www.w3.org/1999/xlink" content-type="institution" xlink:title="Instituto Butantan, São Paulo" id="ABBRID0ED3BI" xlink:type="simple">IBSP</abbrev> 175552); Cave S11D–32 (<named-content xmlns:xlink="http://www.w3.org/1999/xlink" content-type="dwc:verbatimCoordinates" xlink:type="simple"><named-content content-type="geo-json" specific-use="{&#34;type&#34;:&#34;Point&#34;,&#34;coordinates&#34;:[-50.343889,-6.411111]}" id="NCID0EL3BI" xlink:type="simple">6°24'40"S; 50°20'38"W</named-content></named-content>), 2♀, 13–30/I/2010 (<abbrev xmlns:xlink="http://www.w3.org/1999/xlink" content-type="institution" xlink:title="Instituto Butantan, São Paulo" id="ABBRID0EQ3BI" xlink:type="simple">IBSP</abbrev> 175460), all collected by R. Andrade &amp; I. Cizauskas et al.; Cave S11D–33 (<named-content xmlns:xlink="http://www.w3.org/1999/xlink" content-type="dwc:verbatimCoordinates" xlink:type="simple"><named-content content-type="geo-json" specific-use="{&#34;type&#34;:&#34;Point&#34;,&#34;coordinates&#34;:[-50.343611,-6.411111]}" id="NCID0EY3BI" xlink:type="simple">6°24'40"S; 50°20'37"W</named-content></named-content>), 4♂5♀, 23/VIII–02/IX/2007 (<abbrev xmlns:xlink="http://www.w3.org/1999/xlink" content-type="institution" xlink:title="Instituto Butantan, São Paulo" id="ABBRID0E43BI" xlink:type="simple">IBSP</abbrev> 174467); collected by R. Andrade &amp; I. Arnori et al.; 3♂4♀, 13–30/I/2010 (<abbrev xmlns:xlink="http://www.w3.org/1999/xlink" content-type="institution" xlink:title="Instituto Butantan, São Paulo" id="ABBRID0EC4BI" xlink:type="simple">IBSP</abbrev> 175506, <abbrev xmlns:xlink="http://www.w3.org/1999/xlink" content-type="institution" xlink:title="Instituto Butantan, São Paulo" id="ABBRID0EH4BI" xlink:type="simple">IBSP</abbrev> 175507, <abbrev xmlns:xlink="http://www.w3.org/1999/xlink" content-type="institution" xlink:title="Instituto Butantan, São Paulo" id="ABBRID0EM4BI" xlink:type="simple">IBSP</abbrev> 175508, <abbrev xmlns:xlink="http://www.w3.org/1999/xlink" content-type="institution" xlink:title="Instituto Butantan, São Paulo" id="ABBRID0ER4BI" xlink:type="simple">IBSP</abbrev> 175509, <abbrev xmlns:xlink="http://www.w3.org/1999/xlink" content-type="institution" xlink:title="Instituto Butantan, São Paulo" id="ABBRID0EW4BI" xlink:type="simple">IBSP</abbrev> 175510, <abbrev xmlns:xlink="http://www.w3.org/1999/xlink" content-type="institution" xlink:title="Instituto Butantan, São Paulo" id="ABBRID0E24BI" xlink:type="simple">IBSP</abbrev> 175511); 3♂6♀, 03–19/VIII/2010 (<abbrev xmlns:xlink="http://www.w3.org/1999/xlink" content-type="institution" xlink:title="Instituto Butantan, São Paulo" id="ABBRID0EA5BI" xlink:type="simple">IBSP</abbrev> 175627, <abbrev xmlns:xlink="http://www.w3.org/1999/xlink" content-type="institution" xlink:title="Instituto Butantan, São Paulo" id="ABBRID0EF5BI" xlink:type="simple">IBSP</abbrev> 175628, <abbrev xmlns:xlink="http://www.w3.org/1999/xlink" content-type="institution" xlink:title="Instituto Butantan, São Paulo" id="ABBRID0EK5BI" xlink:type="simple">IBSP</abbrev> 175629, <abbrev xmlns:xlink="http://www.w3.org/1999/xlink" content-type="institution" xlink:title="Instituto Butantan, São Paulo" id="ABBRID0EP5BI" xlink:type="simple">IBSP</abbrev> 175630, <abbrev xmlns:xlink="http://www.w3.org/1999/xlink" content-type="institution" xlink:title="Instituto Butantan, São Paulo" id="ABBRID0EU5BI" xlink:type="simple">IBSP</abbrev> 175631); Cave S11D–34 (<named-content xmlns:xlink="http://www.w3.org/1999/xlink" content-type="dwc:verbatimCoordinates" xlink:type="simple"><named-content content-type="geo-json" specific-use="{&#34;type&#34;:&#34;Point&#34;,&#34;coordinates&#34;:[-50.343333,-6.411389]}" id="NCID0E35BI" xlink:type="simple">6°24'41"S; 50°20'36"W</named-content></named-content>), 1♀, 13–30/I/2010 (<abbrev xmlns:xlink="http://www.w3.org/1999/xlink" content-type="institution" xlink:title="Instituto Butantan, São Paulo" id="ABBRID0EB6BI" xlink:type="simple">IBSP</abbrev> 175515); Cave S11D–35 (<named-content xmlns:xlink="http://www.w3.org/1999/xlink" content-type="dwc:verbatimCoordinates" xlink:type="simple"><named-content content-type="geo-json" specific-use="{&#34;type&#34;:&#34;Point&#34;,&#34;coordinates&#34;:[-50.343056,-6.411111]}" id="NCID0EJ6BI" xlink:type="simple">6°24'40"S; 50°20'35"W</named-content></named-content>), 1♂1♀, 13–30/I/2010 (<abbrev xmlns:xlink="http://www.w3.org/1999/xlink" content-type="institution" xlink:title="Instituto Butantan, São Paulo" id="ABBRID0EO6BI" xlink:type="simple">IBSP</abbrev> 175517, <abbrev xmlns:xlink="http://www.w3.org/1999/xlink" content-type="institution" xlink:title="Instituto Butantan, São Paulo" id="ABBRID0ET6BI" xlink:type="simple">IBSP</abbrev> 175518); 2♂1♀, 03–19/VIII/2010 (<abbrev xmlns:xlink="http://www.w3.org/1999/xlink" content-type="institution" xlink:title="Instituto Butantan, São Paulo" id="ABBRID0EY6BI" xlink:type="simple">IBSP</abbrev> 174072, <abbrev xmlns:xlink="http://www.w3.org/1999/xlink" content-type="institution" xlink:title="Instituto Butantan, São Paulo" id="ABBRID0E46BI" xlink:type="simple">IBSP</abbrev> <!--PageBreak-->175632); 2♂1♀, 17/X–23/X/2014 (<abbrev xmlns:xlink="http://www.w3.org/1999/xlink" content-type="institution" xlink:title="Instituto Butantan, São Paulo" id="ABBRID0EEACI" xlink:type="simple">IBSP</abbrev> 188883, <abbrev xmlns:xlink="http://www.w3.org/1999/xlink" content-type="institution" xlink:title="Instituto Butantan, São Paulo" id="ABBRID0EJACI" xlink:type="simple">IBSP</abbrev> 188894); Cave S11D–36 (<named-content xmlns:xlink="http://www.w3.org/1999/xlink" content-type="dwc:verbatimCoordinates" xlink:type="simple"><named-content content-type="geo-json" specific-use="{&#34;type&#34;:&#34;Point&#34;,&#34;coordinates&#34;:[-50.342778,-6.411111]}" id="NCID0ERACI" xlink:type="simple">6°24'40"S; 50°20'34"W</named-content></named-content>), 1♀, 13–30/I/2010 (<abbrev xmlns:xlink="http://www.w3.org/1999/xlink" content-type="institution" xlink:title="Instituto Butantan, São Paulo" id="ABBRID0EWACI" xlink:type="simple">IBSP</abbrev> 175513); Cave S11D–37 (<named-content xmlns:xlink="http://www.w3.org/1999/xlink" content-type="dwc:verbatimCoordinates" xlink:type="simple"><named-content content-type="geo-json" specific-use="{&#34;type&#34;:&#34;Point&#34;,&#34;coordinates&#34;:[-50.358611,-6.412778]}" id="NCID0E5ACI" xlink:type="simple">6°24'46"S; 50°21'31"W</named-content></named-content>), 2♀, 13–30/I/2010 (<abbrev xmlns:xlink="http://www.w3.org/1999/xlink" content-type="institution" xlink:title="Instituto Butantan, São Paulo" id="ABBRID0EDBCI" xlink:type="simple">IBSP</abbrev> 175553, <abbrev xmlns:xlink="http://www.w3.org/1999/xlink" content-type="institution" xlink:title="Instituto Butantan, São Paulo" id="ABBRID0EIBCI" xlink:type="simple">IBSP</abbrev> 175554), all collected by R. Andrade &amp; I. Cizauskas et al.; Cave S11D–39 (<named-content xmlns:xlink="http://www.w3.org/1999/xlink" content-type="dwc:verbatimCoordinates" xlink:type="simple"><named-content content-type="geo-json" specific-use="{&#34;type&#34;:&#34;Point&#34;,&#34;coordinates&#34;:[-50.340833,-6.396111]}" id="NCID0EQBCI" xlink:type="simple">6°23'46"S; 50°20'27"W</named-content></named-content>), 1♂5♀, 23/VIII–02/IX/2007 (<abbrev xmlns:xlink="http://www.w3.org/1999/xlink" content-type="institution" xlink:title="Instituto Butantan, São Paulo" id="ABBRID0EVBCI" xlink:type="simple">IBSP</abbrev> 174472, <abbrev xmlns:xlink="http://www.w3.org/1999/xlink" content-type="institution" xlink:title="Instituto Butantan, São Paulo" id="ABBRID0E1BCI" xlink:type="simple">IBSP</abbrev> 174473, <abbrev xmlns:xlink="http://www.w3.org/1999/xlink" content-type="institution" xlink:title="Instituto Butantan, São Paulo" id="ABBRID0E6BCI" xlink:type="simple">IBSP</abbrev> 174471), R. Andrade &amp; I. Arnori et al.; 2♀, 03–19/VIII/2010 (<abbrev xmlns:xlink="http://www.w3.org/1999/xlink" content-type="institution" xlink:title="Instituto Butantan, São Paulo" id="ABBRID0EECCI" xlink:type="simple">IBSP</abbrev> 175633, <abbrev xmlns:xlink="http://www.w3.org/1999/xlink" content-type="institution" xlink:title="Instituto Butantan, São Paulo" id="ABBRID0EJCCI" xlink:type="simple">IBSP</abbrev> 175634); 6♀, 13–30/I/2010 (<abbrev xmlns:xlink="http://www.w3.org/1999/xlink" content-type="institution" xlink:title="Instituto Butantan, São Paulo" id="ABBRID0EOCCI" xlink:type="simple">IBSP</abbrev> 175525, <abbrev xmlns:xlink="http://www.w3.org/1999/xlink" content-type="institution" xlink:title="Instituto Butantan, São Paulo" id="ABBRID0ETCCI" xlink:type="simple">IBSP</abbrev> 175527, <abbrev xmlns:xlink="http://www.w3.org/1999/xlink" content-type="institution" xlink:title="Instituto Butantan, São Paulo" id="ABBRID0EYCCI" xlink:type="simple">IBSP</abbrev> 175528, <abbrev xmlns:xlink="http://www.w3.org/1999/xlink" content-type="institution" xlink:title="Instituto Butantan, São Paulo" id="ABBRID0E4CCI" xlink:type="simple">IBSP</abbrev> 175529, <abbrev xmlns:xlink="http://www.w3.org/1999/xlink" content-type="institution" xlink:title="Instituto Butantan, São Paulo" id="ABBRID0ECDCI" xlink:type="simple">IBSP</abbrev> 175530, <abbrev xmlns:xlink="http://www.w3.org/1999/xlink" content-type="institution" xlink:title="Instituto Butantan, São Paulo" id="ABBRID0EHDCI" xlink:type="simple">IBSP</abbrev> 175531); 1♂, 13–30/I/2010 (<abbrev xmlns:xlink="http://www.w3.org/1999/xlink" content-type="institution" xlink:title="Instituto Butantan, São Paulo" id="ABBRID0EMDCI" xlink:type="simple">IBSP</abbrev> 175526); 03–19/VIII/2010 (<abbrev xmlns:xlink="http://www.w3.org/1999/xlink" content-type="institution" xlink:title="Instituto Butantan, São Paulo" id="ABBRID0ERDCI" xlink:type="simple">IBSP</abbrev> 175635); all collected by R. Andrade &amp; I. Cizauskas et al.; Cave S11D–40 (<named-content xmlns:xlink="http://www.w3.org/1999/xlink" content-type="dwc:verbatimCoordinates" xlink:type="simple"><named-content content-type="geo-json" specific-use="{&#34;type&#34;:&#34;Point&#34;,&#34;coordinates&#34;:[-50.324722,-6.410556]}" id="NCID0EZDCI" xlink:type="simple">6°24'38"S; 50°19'29"W</named-content></named-content>), 1♀, 23/VIII–02/IX/2007 (<abbrev xmlns:xlink="http://www.w3.org/1999/xlink" content-type="institution" xlink:title="Instituto Butantan, São Paulo" id="ABBRID0E5DCI" xlink:type="simple">IBSP</abbrev> 174476); collected by R. Andrade &amp; I. Arnori et al.; 1♂1♀, 13–30/I/2010 (<abbrev xmlns:xlink="http://www.w3.org/1999/xlink" content-type="institution" xlink:title="Instituto Butantan, São Paulo" id="ABBRID0EDECI" xlink:type="simple">IBSP</abbrev> 175516); 1♂4♀, 03–19/VIII/2010 (<abbrev xmlns:xlink="http://www.w3.org/1999/xlink" content-type="institution" xlink:title="Instituto Butantan, São Paulo" id="ABBRID0EIECI" xlink:type="simple">IBSP</abbrev> 175636, <abbrev xmlns:xlink="http://www.w3.org/1999/xlink" content-type="institution" xlink:title="Instituto Butantan, São Paulo" id="ABBRID0ENECI" xlink:type="simple">IBSP</abbrev> 175637, <abbrev xmlns:xlink="http://www.w3.org/1999/xlink" content-type="institution" xlink:title="Instituto Butantan, São Paulo" id="ABBRID0ESECI" xlink:type="simple">IBSP</abbrev> 175638); all collected by R. Andrade &amp; I. Cizauskas et al.; Cave S11D–41 (<named-content xmlns:xlink="http://www.w3.org/1999/xlink" content-type="dwc:verbatimCoordinates" xlink:type="simple"><named-content content-type="geo-json" specific-use="{&#34;type&#34;:&#34;Point&#34;,&#34;coordinates&#34;:[-50.324722,-6.410556]}" id="NCID0E1ECI" xlink:type="simple">6°24'38"S; 50°19'29"W</named-content></named-content>), 1♂1♀, 13–30/I/2010 (<abbrev xmlns:xlink="http://www.w3.org/1999/xlink" content-type="institution" xlink:title="Instituto Butantan, São Paulo" id="ABBRID0E6ECI" xlink:type="simple">IBSP</abbrev> 175472) 1♀, 03–19/VIII/2010 (<abbrev xmlns:xlink="http://www.w3.org/1999/xlink" content-type="institution" xlink:title="Instituto Butantan, São Paulo" id="ABBRID0EEFCI" xlink:type="simple">IBSP</abbrev> 175639); Cave S11D–43 (<named-content xmlns:xlink="http://www.w3.org/1999/xlink" content-type="dwc:verbatimCoordinates" xlink:type="simple"><named-content content-type="geo-json" specific-use="{&#34;type&#34;:&#34;Point&#34;,&#34;coordinates&#34;:[-50.321389,-6.413333]}" id="NCID0EMFCI" xlink:type="simple">6°24'48"S; 50°19'17"W</named-content></named-content>), 1♀, 23/VIII–02/IX/2007 (<abbrev xmlns:xlink="http://www.w3.org/1999/xlink" content-type="institution" xlink:title="Instituto Butantan, São Paulo" id="ABBRID0ERFCI" xlink:type="simple">IBSP</abbrev> 174478) R. Andrade &amp; I. Arnori et al., 2♂4♀, 03–19/VIII/2010 (<abbrev xmlns:xlink="http://www.w3.org/1999/xlink" content-type="institution" xlink:title="Instituto Butantan, São Paulo" id="ABBRID0EWFCI" xlink:type="simple">IBSP</abbrev> 175641, <abbrev xmlns:xlink="http://www.w3.org/1999/xlink" content-type="institution" xlink:title="Instituto Butantan, São Paulo" id="ABBRID0E2FCI" xlink:type="simple">IBSP</abbrev> 175520, <abbrev xmlns:xlink="http://www.w3.org/1999/xlink" content-type="institution" xlink:title="Instituto Butantan, São Paulo" id="ABBRID0EAGCI" xlink:type="simple">IBSP</abbrev> 175519, <abbrev xmlns:xlink="http://www.w3.org/1999/xlink" content-type="institution" xlink:title="Instituto Butantan, São Paulo" id="ABBRID0EFGCI" xlink:type="simple">IBSP</abbrev> 175522), 2♂2♀, 03–19/VIII/2010 (<abbrev xmlns:xlink="http://www.w3.org/1999/xlink" content-type="institution" xlink:title="Instituto Butantan, São Paulo" id="ABBRID0EKGCI" xlink:type="simple">IBSP</abbrev> 175640); Cave S11D–46 (<named-content xmlns:xlink="http://www.w3.org/1999/xlink" content-type="dwc:verbatimCoordinates" xlink:type="simple"><named-content content-type="geo-json" specific-use="{&#34;type&#34;:&#34;Point&#34;,&#34;coordinates&#34;:[-50.316389,-6.414722]}" id="NCID0ESGCI" xlink:type="simple">6°24'53"S; 50°18'59"W</named-content></named-content>), 2♀, 13–30/I/2010 (<abbrev xmlns:xlink="http://www.w3.org/1999/xlink" content-type="institution" xlink:title="Instituto Butantan, São Paulo" id="ABBRID0EXGCI" xlink:type="simple">IBSP</abbrev> 175514); 3♀, 03–19/VIII/2010 (<abbrev xmlns:xlink="http://www.w3.org/1999/xlink" content-type="institution" xlink:title="Instituto Butantan, São Paulo" id="ABBRID0E3GCI" xlink:type="simple">IBSP</abbrev> 175642, <abbrev xmlns:xlink="http://www.w3.org/1999/xlink" content-type="institution" xlink:title="Instituto Butantan, São Paulo" id="ABBRID0EBHCI" xlink:type="simple">IBSP</abbrev> 175643); Cave S11D–50 (<named-content xmlns:xlink="http://www.w3.org/1999/xlink" content-type="dwc:verbatimCoordinates" xlink:type="simple"><named-content content-type="geo-json" specific-use="{&#34;type&#34;:&#34;Point&#34;,&#34;coordinates&#34;:[-50.320556,-6.406944]}" id="NCID0EJHCI" xlink:type="simple">6°24'25"S; 50°19'14"W</named-content></named-content>), 1♀, 13–30/I/2010 (<abbrev xmlns:xlink="http://www.w3.org/1999/xlink" content-type="institution" xlink:title="Instituto Butantan, São Paulo" id="ABBRID0EOHCI" xlink:type="simple">IBSP</abbrev> 175470); 1♀, 01–14/VII/2010 (<abbrev xmlns:xlink="http://www.w3.org/1999/xlink" content-type="institution" xlink:title="Instituto Butantan, São Paulo" id="ABBRID0ETHCI" xlink:type="simple">IBSP</abbrev> 175644); Cave S11D–51 (<named-content xmlns:xlink="http://www.w3.org/1999/xlink" content-type="dwc:verbatimCoordinates" xlink:type="simple"><named-content content-type="geo-json" specific-use="{&#34;type&#34;:&#34;Point&#34;,&#34;coordinates&#34;:[-50.320556,-6.406944]}" id="NCID0E2HCI" xlink:type="simple">6°24'25"S; 50°19'14"W</named-content></named-content>), 2♀, 13–30/I/2010 (<abbrev xmlns:xlink="http://www.w3.org/1999/xlink" content-type="institution" xlink:title="Instituto Butantan, São Paulo" id="ABBRID0EAICI" xlink:type="simple">IBSP</abbrev> 175463); Cave S11D–52 (<named-content xmlns:xlink="http://www.w3.org/1999/xlink" content-type="dwc:verbatimCoordinates" xlink:type="simple"><named-content content-type="geo-json" specific-use="{&#34;type&#34;:&#34;Point&#34;,&#34;coordinates&#34;:[-50.320833,-6.406944]}" id="NCID0EIICI" xlink:type="simple">6°24'25"S; 50°19'15"W</named-content></named-content>), 1♀, 13–30/I/2010 (<abbrev xmlns:xlink="http://www.w3.org/1999/xlink" content-type="institution" xlink:title="Instituto Butantan, São Paulo" id="ABBRID0ENICI" xlink:type="simple">IBSP</abbrev> 175464); Cave S11D–53 (<named-content xmlns:xlink="http://www.w3.org/1999/xlink" content-type="dwc:verbatimCoordinates" xlink:type="simple"><named-content content-type="geo-json" specific-use="{&#34;type&#34;:&#34;Point&#34;,&#34;coordinates&#34;:[-50.320833,-6.406944]}" id="NCID0EVICI" xlink:type="simple">6°24'25"S; 50°19'15"W</named-content></named-content>), 5♂7♀, 13–30/I/2010 (<abbrev xmlns:xlink="http://www.w3.org/1999/xlink" content-type="institution" xlink:title="Instituto Butantan, São Paulo" id="ABBRID0E1ICI" xlink:type="simple">IBSP</abbrev> 175465, <abbrev xmlns:xlink="http://www.w3.org/1999/xlink" content-type="institution" xlink:title="Instituto Butantan, São Paulo" id="ABBRID0E6ICI" xlink:type="simple">IBSP</abbrev> 175466, <abbrev xmlns:xlink="http://www.w3.org/1999/xlink" content-type="institution" xlink:title="Instituto Butantan, São Paulo" id="ABBRID0EEJCI" xlink:type="simple">IBSP</abbrev> 175467, <abbrev xmlns:xlink="http://www.w3.org/1999/xlink" content-type="institution" xlink:title="Instituto Butantan, São Paulo" id="ABBRID0EJJCI" xlink:type="simple">IBSP</abbrev> 175468); 1♂4♀, 01–14/VII/2010 (<abbrev xmlns:xlink="http://www.w3.org/1999/xlink" content-type="institution" xlink:title="Instituto Butantan, São Paulo" id="ABBRID0EOJCI" xlink:type="simple">IBSP</abbrev> 175645, <abbrev xmlns:xlink="http://www.w3.org/1999/xlink" content-type="institution" xlink:title="Instituto Butantan, São Paulo" id="ABBRID0ETJCI" xlink:type="simple">IBSP</abbrev> 175646, <abbrev xmlns:xlink="http://www.w3.org/1999/xlink" content-type="institution" xlink:title="Instituto Butantan, São Paulo" id="ABBRID0EYJCI" xlink:type="simple">IBSP</abbrev> 175647); all collected by R. Andrade &amp; I. Cizauskas et al.; Cave S11D–55 (<named-content xmlns:xlink="http://www.w3.org/1999/xlink" content-type="dwc:verbatimCoordinates" xlink:type="simple"><named-content content-type="geo-json" specific-use="{&#34;type&#34;:&#34;Point&#34;,&#34;coordinates&#34;:[-50.320000,-6.406389]}" id="NCID0EAKCI" xlink:type="simple">6°24'23"S; 50°19'12"W</named-content></named-content>), 1♂3♀, 23/VIII–02/IX/2007 (<abbrev xmlns:xlink="http://www.w3.org/1999/xlink" content-type="institution" xlink:title="Instituto Butantan, São Paulo" id="ABBRID0EFKCI" xlink:type="simple">IBSP</abbrev> 174485, <abbrev xmlns:xlink="http://www.w3.org/1999/xlink" content-type="institution" xlink:title="Instituto Butantan, São Paulo" id="ABBRID0EKKCI" xlink:type="simple">IBSP</abbrev> 174487); R. Andrade &amp; I. Arnori et al.; 3♂3♀, 13–30/I/2010 (<abbrev xmlns:xlink="http://www.w3.org/1999/xlink" content-type="institution" xlink:title="Instituto Butantan, São Paulo" id="ABBRID0EPKCI" xlink:type="simple">IBSP</abbrev> 175479, <abbrev xmlns:xlink="http://www.w3.org/1999/xlink" content-type="institution" xlink:title="Instituto Butantan, São Paulo" id="ABBRID0EUKCI" xlink:type="simple">IBSP</abbrev> 175480, <abbrev xmlns:xlink="http://www.w3.org/1999/xlink" content-type="institution" xlink:title="Instituto Butantan, São Paulo" id="ABBRID0EZKCI" xlink:type="simple">IBSP</abbrev> 175481, <abbrev xmlns:xlink="http://www.w3.org/1999/xlink" content-type="institution" xlink:title="Instituto Butantan, São Paulo" id="ABBRID0E5KCI" xlink:type="simple">IBSP</abbrev> 175482); 3♀, 01–14/VII/2010 (<abbrev xmlns:xlink="http://www.w3.org/1999/xlink" content-type="institution" xlink:title="Instituto Butantan, São Paulo" id="ABBRID0EDLCI" xlink:type="simple">IBSP</abbrev> 175648, <abbrev xmlns:xlink="http://www.w3.org/1999/xlink" content-type="institution" xlink:title="Instituto Butantan, São Paulo" id="ABBRID0EILCI" xlink:type="simple">IBSP</abbrev> 175649); Cave S11D–56 (<named-content xmlns:xlink="http://www.w3.org/1999/xlink" content-type="dwc:verbatimCoordinates" xlink:type="simple"><named-content content-type="geo-json" specific-use="{&#34;type&#34;:&#34;Point&#34;,&#34;coordinates&#34;:[-50.320000,-6.406667]}" id="NCID0EQLCI" xlink:type="simple">6°24'24"S; 50°19'12"W</named-content></named-content>), 2♀, 13–30/I/2010 (<abbrev xmlns:xlink="http://www.w3.org/1999/xlink" content-type="institution" xlink:title="Instituto Butantan, São Paulo" id="ABBRID0EVLCI" xlink:type="simple">IBSP</abbrev> 175469); Cave S11D–58 (<named-content xmlns:xlink="http://www.w3.org/1999/xlink" content-type="dwc:verbatimCoordinates" xlink:type="simple"><named-content content-type="geo-json" specific-use="{&#34;type&#34;:&#34;Point&#34;,&#34;coordinates&#34;:[-50.320278,-6.405833]}" id="NCID0E4LCI" xlink:type="simple">6°24'21"S; 50°19'13"W</named-content></named-content>), 1♀, 13–30/I/2010 (<abbrev xmlns:xlink="http://www.w3.org/1999/xlink" content-type="institution" xlink:title="Instituto Butantan, São Paulo" id="ABBRID0ECMCI" xlink:type="simple">IBSP</abbrev> 175477); 1♀, 01–14/VII/2010 (<abbrev xmlns:xlink="http://www.w3.org/1999/xlink" content-type="institution" xlink:title="Instituto Butantan, São Paulo" id="ABBRID0EHMCI" xlink:type="simple">IBSP</abbrev> 175650); Cave S11D–61 (<named-content xmlns:xlink="http://www.w3.org/1999/xlink" content-type="dwc:verbatimCoordinates" xlink:type="simple"><named-content content-type="geo-json" specific-use="{&#34;type&#34;:&#34;Point&#34;,&#34;coordinates&#34;:[-50.313056,-6.392500]}" id="NCID0EPMCI" xlink:type="simple">6°23'33"S; 50°18'47"W</named-content></named-content>), 1♂4♀, 13–30/I/2010 (<abbrev xmlns:xlink="http://www.w3.org/1999/xlink" content-type="institution" xlink:title="Instituto Butantan, São Paulo" id="ABBRID0EUMCI" xlink:type="simple">IBSP</abbrev> 175503, <abbrev xmlns:xlink="http://www.w3.org/1999/xlink" content-type="institution" xlink:title="Instituto Butantan, São Paulo" id="ABBRID0EZMCI" xlink:type="simple">IBSP</abbrev> 175504, <abbrev xmlns:xlink="http://www.w3.org/1999/xlink" content-type="institution" xlink:title="Instituto Butantan, São Paulo" id="ABBRID0E5MCI" xlink:type="simple">IBSP</abbrev> 175505); 1♀, 01–14/VII/2010 (<abbrev xmlns:xlink="http://www.w3.org/1999/xlink" content-type="institution" xlink:title="Instituto Butantan, São Paulo" id="ABBRID0EDNCI" xlink:type="simple">IBSP</abbrev> 175651); Cave S11D–62 (<named-content xmlns:xlink="http://www.w3.org/1999/xlink" content-type="dwc:verbatimCoordinates" xlink:type="simple"><named-content content-type="geo-json" specific-use="{&#34;type&#34;:&#34;Point&#34;,&#34;coordinates&#34;:[-50.313056,-6.392222]}" id="NCID0ELNCI" xlink:type="simple">6°23'32"S; 50°18'47"W</named-content></named-content>), 1♂, 13–30/I/2010 (<abbrev xmlns:xlink="http://www.w3.org/1999/xlink" content-type="institution" xlink:title="Instituto Butantan, São Paulo" id="ABBRID0EQNCI" xlink:type="simple">IBSP</abbrev> 175496) all collected by R. Andrade &amp; I. Cizauskas et al.; Cave S11D–64 (<named-content xmlns:xlink="http://www.w3.org/1999/xlink" content-type="dwc:verbatimCoordinates" xlink:type="simple"><named-content content-type="geo-json" specific-use="{&#34;type&#34;:&#34;Point&#34;,&#34;coordinates&#34;:[-50.313333,-6.391944]}" id="NCID0EYNCI" xlink:type="simple">6°23'31"S; 50°18'48"W</named-content></named-content>), 1♂7♀, 23/VIII–02/IX/2007, R. Andrade &amp; I. Arnori et al. (<abbrev xmlns:xlink="http://www.w3.org/1999/xlink" content-type="institution" xlink:title="Instituto Butantan, São Paulo" id="ABBRID0E4NCI" xlink:type="simple">IBSP</abbrev> 174489); 13♂28♀, 13–30/I/2010 (<abbrev xmlns:xlink="http://www.w3.org/1999/xlink" content-type="institution" xlink:title="Instituto Butantan, São Paulo" id="ABBRID0ECOCI" xlink:type="simple">IBSP</abbrev> 175484, <abbrev xmlns:xlink="http://www.w3.org/1999/xlink" content-type="institution" xlink:title="Instituto Butantan, São Paulo" id="ABBRID0EHOCI" xlink:type="simple">IBSP</abbrev> 175493, <abbrev xmlns:xlink="http://www.w3.org/1999/xlink" content-type="institution" xlink:title="Instituto Butantan, São Paulo" id="ABBRID0EMOCI" xlink:type="simple">IBSP</abbrev> 175495, <abbrev xmlns:xlink="http://www.w3.org/1999/xlink" content-type="institution" xlink:title="Instituto Butantan, São Paulo" id="ABBRID0EROCI" xlink:type="simple">IBSP</abbrev> 175492, <abbrev xmlns:xlink="http://www.w3.org/1999/xlink" content-type="institution" xlink:title="Instituto Butantan, São Paulo" id="ABBRID0EWOCI" xlink:type="simple">IBSP</abbrev> 175486, <abbrev xmlns:xlink="http://www.w3.org/1999/xlink" content-type="institution" xlink:title="Instituto Butantan, São Paulo" id="ABBRID0E2OCI" xlink:type="simple">IBSP</abbrev> 175491, <abbrev xmlns:xlink="http://www.w3.org/1999/xlink" content-type="institution" xlink:title="Instituto Butantan, São Paulo" id="ABBRID0EAPCI" xlink:type="simple">IBSP</abbrev> 175489, <abbrev xmlns:xlink="http://www.w3.org/1999/xlink" content-type="institution" xlink:title="Instituto Butantan, São Paulo" id="ABBRID0EFPCI" xlink:type="simple">IBSP</abbrev> 175494, <abbrev xmlns:xlink="http://www.w3.org/1999/xlink" content-type="institution" xlink:title="Instituto Butantan, São Paulo" id="ABBRID0EKPCI" xlink:type="simple">IBSP</abbrev> 175485, <abbrev xmlns:xlink="http://www.w3.org/1999/xlink" content-type="institution" xlink:title="Instituto Butantan, São Paulo" id="ABBRID0EPPCI" xlink:type="simple">IBSP</abbrev> 175483, <abbrev xmlns:xlink="http://www.w3.org/1999/xlink" content-type="institution" xlink:title="Instituto Butantan, São Paulo" id="ABBRID0EUPCI" xlink:type="simple">IBSP</abbrev> 175487, <abbrev xmlns:xlink="http://www.w3.org/1999/xlink" content-type="institution" xlink:title="Instituto Butantan, São Paulo" id="ABBRID0EZPCI" xlink:type="simple">IBSP</abbrev> 175490) 3♂4♀, 01–14/VII/2010 (<abbrev xmlns:xlink="http://www.w3.org/1999/xlink" content-type="institution" xlink:title="Instituto Butantan, São Paulo" id="ABBRID0E5PCI" xlink:type="simple">IBSP</abbrev> 175655, <abbrev xmlns:xlink="http://www.w3.org/1999/xlink" content-type="institution" xlink:title="Instituto Butantan, São Paulo" id="ABBRID0EDQCI" xlink:type="simple">IBSP</abbrev> 175657, <abbrev xmlns:xlink="http://www.w3.org/1999/xlink" content-type="institution" xlink:title="Instituto Butantan, São Paulo" id="ABBRID0EIQCI" xlink:type="simple">IBSP</abbrev> 175658, <abbrev xmlns:xlink="http://www.w3.org/1999/xlink" content-type="institution" xlink:title="Instituto Butantan, São Paulo" id="ABBRID0ENQCI" xlink:type="simple">IBSP</abbrev> 175652, <abbrev xmlns:xlink="http://www.w3.org/1999/xlink" content-type="institution" xlink:title="Instituto Butantan, São Paulo" id="ABBRID0ESQCI" xlink:type="simple">IBSP</abbrev> 175654, <abbrev xmlns:xlink="http://www.w3.org/1999/xlink" content-type="institution" xlink:title="Instituto Butantan, São Paulo" id="ABBRID0EXQCI" xlink:type="simple">IBSP</abbrev> 175656); Cave S11D–66 (<named-content xmlns:xlink="http://www.w3.org/1999/xlink" content-type="dwc:verbatimCoordinates" xlink:type="simple"><named-content content-type="geo-json" specific-use="{&#34;type&#34;:&#34;Point&#34;,&#34;coordinates&#34;:[-50.314722,-6.392778]}" id="NCID0E6QCI" xlink:type="simple">6°23'34"S; 50°18'53"W</named-content></named-content>), 1♀, 13–30/I/2010 (<abbrev xmlns:xlink="http://www.w3.org/1999/xlink" content-type="institution" xlink:title="Instituto Butantan, São Paulo" id="ABBRID0EERCI" xlink:type="simple">IBSP</abbrev> 175498); Cave S11D–67 (<named-content xmlns:xlink="http://www.w3.org/1999/xlink" content-type="dwc:verbatimCoordinates" xlink:type="simple"><named-content content-type="geo-json" specific-use="{&#34;type&#34;:&#34;Point&#34;,&#34;coordinates&#34;:[-50.314722,-6.392778]}" id="NCID0EMRCI" xlink:type="simple">6°23'34"S; 50°18'53"W</named-content></named-content>), 1♀, 13–30/I/2010 (<abbrev xmlns:xlink="http://www.w3.org/1999/xlink" content-type="institution" xlink:title="Instituto Butantan, São Paulo" id="ABBRID0ERRCI" xlink:type="simple">IBSP</abbrev> 175497); Cave S11D–71 (<named-content xmlns:xlink="http://www.w3.org/1999/xlink" content-type="dwc:verbatimCoordinates" xlink:type="simple"><named-content content-type="geo-json" specific-use="{&#34;type&#34;:&#34;Point&#34;,&#34;coordinates&#34;:[-50.318889,-6.392778]}" id="NCID0EZRCI" xlink:type="simple">6°23'34"S; 50°19'8"W</named-content></named-content>), 1♀, 13–30/I/2010 (<abbrev xmlns:xlink="http://www.w3.org/1999/xlink" content-type="institution" xlink:title="Instituto Butantan, São Paulo" id="ABBRID0E5RCI" xlink:type="simple">IBSP</abbrev> 175418); Cave S11D–77 (<named-content xmlns:xlink="http://www.w3.org/1999/xlink" content-type="dwc:verbatimCoordinates" xlink:type="simple"><named-content content-type="geo-json" specific-use="{&#34;type&#34;:&#34;Point&#34;,&#34;coordinates&#34;:[-50.316389,-6.392500]}" id="NCID0EGSCI" xlink:type="simple">6°23'33"S; 50°18'59"W</named-content></named-content>), 2♀, 13–30/I/2010 (<abbrev xmlns:xlink="http://www.w3.org/1999/xlink" content-type="institution" xlink:title="Instituto Butantan, São Paulo" id="ABBRID0ELSCI" xlink:type="simple">IBSP</abbrev> 175422); 1♂8♀, 01–14/VII/2010 (<abbrev xmlns:xlink="http://www.w3.org/1999/xlink" content-type="institution" xlink:title="Instituto Butantan, São Paulo" id="ABBRID0EQSCI" xlink:type="simple">IBSP</abbrev> 175576, <abbrev xmlns:xlink="http://www.w3.org/1999/xlink" content-type="institution" xlink:title="Instituto Butantan, São Paulo" id="ABBRID0EVSCI" xlink:type="simple">IBSP</abbrev> 175577, <abbrev xmlns:xlink="http://www.w3.org/1999/xlink" content-type="institution" xlink:title="Instituto Butantan, São Paulo" id="ABBRID0E1SCI" xlink:type="simple">IBSP</abbrev> 175579, <!--PageBreak--><abbrev xmlns:xlink="http://www.w3.org/1999/xlink" content-type="institution" xlink:title="Instituto Butantan, São Paulo" id="ABBRID0EATCI" xlink:type="simple">IBSP</abbrev> 175580, <abbrev xmlns:xlink="http://www.w3.org/1999/xlink" content-type="institution" xlink:title="Instituto Butantan, São Paulo" id="ABBRID0EFTCI" xlink:type="simple">IBSP</abbrev> 175578); all collected by R. Andrade &amp; I. Cizauskas et al.; Cave S11D–78 (<named-content xmlns:xlink="http://www.w3.org/1999/xlink" content-type="dwc:verbatimCoordinates" xlink:type="simple"><named-content content-type="geo-json" specific-use="{&#34;type&#34;:&#34;Point&#34;,&#34;coordinates&#34;:[-50.316111,-6.392222]}" id="NCID0ENTCI" xlink:type="simple">6°23'32"S; 50°18'58"W</named-content></named-content>) 1♀, 23/VIII–02/IX/2007 R. Andrade &amp; I. Arnori et al., (<abbrev xmlns:xlink="http://www.w3.org/1999/xlink" content-type="institution" xlink:title="Instituto Butantan, São Paulo" id="ABBRID0ESTCI" xlink:type="simple">IBSP</abbrev> 174490); 1♂5♀, 13–30/I/2010 (<abbrev xmlns:xlink="http://www.w3.org/1999/xlink" content-type="institution" xlink:title="Instituto Butantan, São Paulo" id="ABBRID0EXTCI" xlink:type="simple">IBSP</abbrev> 175425, <abbrev xmlns:xlink="http://www.w3.org/1999/xlink" content-type="institution" xlink:title="Instituto Butantan, São Paulo" id="ABBRID0E3TCI" xlink:type="simple">IBSP</abbrev> 175427, <abbrev xmlns:xlink="http://www.w3.org/1999/xlink" content-type="institution" xlink:title="Instituto Butantan, São Paulo" id="ABBRID0EBUCI" xlink:type="simple">IBSP</abbrev> <!--PageBreak-->175424); 1♀, 13–30/I/2010 (<abbrev xmlns:xlink="http://www.w3.org/1999/xlink" content-type="institution" xlink:title="Instituto Butantan, São Paulo" id="ABBRID0EIUCI" xlink:type="simple">IBSP</abbrev> 175426); 1♀, 01–14/VII/2010 (<abbrev xmlns:xlink="http://www.w3.org/1999/xlink" content-type="institution" xlink:title="Instituto Butantan, São Paulo" id="ABBRID0ENUCI" xlink:type="simple">IBSP</abbrev> 175581); Cave S11D–79 (<named-content xmlns:xlink="http://www.w3.org/1999/xlink" content-type="dwc:verbatimCoordinates" xlink:type="simple"><named-content content-type="geo-json" specific-use="{&#34;type&#34;:&#34;Point&#34;,&#34;coordinates&#34;:[-50.315556,-6.392500]}" id="NCID0EVUCI" xlink:type="simple">6°23'33"S; 50°18'56"W</named-content></named-content>), 1♀, 13–30/I/2010 (<abbrev xmlns:xlink="http://www.w3.org/1999/xlink" content-type="institution" xlink:title="Instituto Butantan, São Paulo" id="ABBRID0E1UCI" xlink:type="simple">IBSP</abbrev> 175437) 3♀, 01–14/VII/2010 (<abbrev xmlns:xlink="http://www.w3.org/1999/xlink" content-type="institution" xlink:title="Instituto Butantan, São Paulo" id="ABBRID0E6UCI" xlink:type="simple">IBSP</abbrev> 175582, <abbrev xmlns:xlink="http://www.w3.org/1999/xlink" content-type="institution" xlink:title="Instituto Butantan, São Paulo" id="ABBRID0EEVCI" xlink:type="simple">IBSP</abbrev> 175583); Cave S11D–80 (<named-content xmlns:xlink="http://www.w3.org/1999/xlink" content-type="dwc:verbatimCoordinates" xlink:type="simple"><named-content content-type="geo-json" specific-use="{&#34;type&#34;:&#34;Point&#34;,&#34;coordinates&#34;:[-50.315833,-6.392778]}" id="NCID0EMVCI" xlink:type="simple">6°23'34"S; 50°18'57"W</named-content></named-content>), 1♀, 13–30/I/2010 (<abbrev xmlns:xlink="http://www.w3.org/1999/xlink" content-type="institution" xlink:title="Instituto Butantan, São Paulo" id="ABBRID0ERVCI" xlink:type="simple">IBSP</abbrev> 175433); 2♀, 01–14/VII/2010 (<abbrev xmlns:xlink="http://www.w3.org/1999/xlink" content-type="institution" xlink:title="Instituto Butantan, São Paulo" id="ABBRID0EWVCI" xlink:type="simple">IBSP</abbrev> 175584); Cave S11D–81 (<named-content xmlns:xlink="http://www.w3.org/1999/xlink" content-type="dwc:verbatimCoordinates" xlink:type="simple"><named-content content-type="geo-json" specific-use="{&#34;type&#34;:&#34;Point&#34;,&#34;coordinates&#34;:[-50.314722,-6.392778]}" id="NCID0E5VCI" xlink:type="simple">6°23'34"S; 50°18'53"W</named-content></named-content>); 2♂7♀, 13–30/I/2010 (, <abbrev xmlns:xlink="http://www.w3.org/1999/xlink" content-type="institution" xlink:title="Instituto Butantan, São Paulo" id="ABBRID0EDWCI" xlink:type="simple">IBSP</abbrev> 175428, <abbrev xmlns:xlink="http://www.w3.org/1999/xlink" content-type="institution" xlink:title="Instituto Butantan, São Paulo" id="ABBRID0EIWCI" xlink:type="simple">IBSP</abbrev> 175429, <abbrev xmlns:xlink="http://www.w3.org/1999/xlink" content-type="institution" xlink:title="Instituto Butantan, São Paulo" id="ABBRID0ENWCI" xlink:type="simple">IBSP</abbrev> 175430, <abbrev xmlns:xlink="http://www.w3.org/1999/xlink" content-type="institution" xlink:title="Instituto Butantan, São Paulo" id="ABBRID0ESWCI" xlink:type="simple">IBSP</abbrev> 175431, <abbrev xmlns:xlink="http://www.w3.org/1999/xlink" content-type="institution" xlink:title="Instituto Butantan, São Paulo" id="ABBRID0EXWCI" xlink:type="simple">IBSP</abbrev> 175432) 3♂8♀, 01–14/VII/2010 (<abbrev xmlns:xlink="http://www.w3.org/1999/xlink" content-type="institution" xlink:title="Instituto Butantan, São Paulo" id="ABBRID0E3WCI" xlink:type="simple">IBSP</abbrev> 175585, <abbrev xmlns:xlink="http://www.w3.org/1999/xlink" content-type="institution" xlink:title="Instituto Butantan, São Paulo" id="ABBRID0EBXCI" xlink:type="simple">IBSP</abbrev> 175587, <abbrev xmlns:xlink="http://www.w3.org/1999/xlink" content-type="institution" xlink:title="Instituto Butantan, São Paulo" id="ABBRID0EGXCI" xlink:type="simple">IBSP</abbrev> 175586, <abbrev xmlns:xlink="http://www.w3.org/1999/xlink" content-type="institution" xlink:title="Instituto Butantan, São Paulo" id="ABBRID0ELXCI" xlink:type="simple">IBSP</abbrev> 175588, <abbrev xmlns:xlink="http://www.w3.org/1999/xlink" content-type="institution" xlink:title="Instituto Butantan, São Paulo" id="ABBRID0EQXCI" xlink:type="simple">IBSP</abbrev> 175589); Cave S11D–83 (<named-content xmlns:xlink="http://www.w3.org/1999/xlink" content-type="dwc:verbatimCoordinates" xlink:type="simple"><named-content content-type="geo-json" specific-use="{&#34;type&#34;:&#34;Point&#34;,&#34;coordinates&#34;:[-50.323611,-6.396667]}" id="NCID0EYXCI" xlink:type="simple">6°23'48"S; 50°19'25"W</named-content></named-content>), 1♀, 13–30/I/2010 (<abbrev xmlns:xlink="http://www.w3.org/1999/xlink" content-type="institution" xlink:title="Instituto Butantan, São Paulo" id="ABBRID0E4XCI" xlink:type="simple">IBSP</abbrev> 175438); Cave S11D–86 (<named-content xmlns:xlink="http://www.w3.org/1999/xlink" content-type="dwc:verbatimCoordinates" xlink:type="simple"><named-content content-type="geo-json" specific-use="{&#34;type&#34;:&#34;Point&#34;,&#34;coordinates&#34;:[-50.323333,-6.396389]}" id="NCID0EFYCI" xlink:type="simple">6°23'47"S; 50°19'24"W</named-content></named-content>), 1♂, 13–30/I/2010 (<abbrev xmlns:xlink="http://www.w3.org/1999/xlink" content-type="institution" xlink:title="Instituto Butantan, São Paulo" id="ABBRID0EKYCI" xlink:type="simple">IBSP</abbrev> 175439); 1♂1♀, 01–14/VII/2010 (<abbrev xmlns:xlink="http://www.w3.org/1999/xlink" content-type="institution" xlink:title="Instituto Butantan, São Paulo" id="ABBRID0EPYCI" xlink:type="simple">IBSP</abbrev> 175590); Cave S11D–88 (<named-content xmlns:xlink="http://www.w3.org/1999/xlink" content-type="dwc:verbatimCoordinates" xlink:type="simple"><named-content content-type="geo-json" specific-use="{&#34;type&#34;:&#34;Point&#34;,&#34;coordinates&#34;:[-50.322778,-6.395833]}" id="NCID0EXYCI" xlink:type="simple">6°23'45"S; 50°19'22"W</named-content></named-content>), 3♀, 13–30/I/2010 (<abbrev xmlns:xlink="http://www.w3.org/1999/xlink" content-type="institution" xlink:title="Instituto Butantan, São Paulo" id="ABBRID0E3YCI" xlink:type="simple">IBSP</abbrev> 175434, <abbrev xmlns:xlink="http://www.w3.org/1999/xlink" content-type="institution" xlink:title="Instituto Butantan, São Paulo" id="ABBRID0EBZCI" xlink:type="simple">IBSP</abbrev> 175435, <abbrev xmlns:xlink="http://www.w3.org/1999/xlink" content-type="institution" xlink:title="Instituto Butantan, São Paulo" id="ABBRID0EGZCI" xlink:type="simple">IBSP</abbrev> 175436); Cave S11D–94 (<named-content xmlns:xlink="http://www.w3.org/1999/xlink" content-type="dwc:verbatimCoordinates" xlink:type="simple"><named-content content-type="geo-json" specific-use="{&#34;type&#34;:&#34;Point&#34;,&#34;coordinates&#34;:[-50.321389,-6.394444]}" id="NCID0EOZCI" xlink:type="simple">6°23'40"S; 50°19'17"W</named-content></named-content>), 3♀, 13–30/I/2010 (<abbrev xmlns:xlink="http://www.w3.org/1999/xlink" content-type="institution" xlink:title="Instituto Butantan, São Paulo" id="ABBRID0ETZCI" xlink:type="simple">IBSP</abbrev> 175419, <abbrev xmlns:xlink="http://www.w3.org/1999/xlink" content-type="institution" xlink:title="Instituto Butantan, São Paulo" id="ABBRID0EYZCI" xlink:type="simple">IBSP</abbrev> 175420, <abbrev xmlns:xlink="http://www.w3.org/1999/xlink" content-type="institution" xlink:title="Instituto Butantan, São Paulo" id="ABBRID0E4ZCI" xlink:type="simple">IBSP</abbrev> 175421), all collected by R. Andrade &amp; I. Cizauskas et al.; Cave S11D–96 (<named-content xmlns:xlink="http://www.w3.org/1999/xlink" content-type="dwc:verbatimCoordinates" xlink:type="simple"><named-content content-type="geo-json" specific-use="{&#34;type&#34;:&#34;Point&#34;,&#34;coordinates&#34;:[-50.324167,-6.393611]}" id="NCID0EF1CI" xlink:type="simple">6°23'37"S; 50°19'27"W</named-content></named-content>), 3♀, 23/VIII–02/IX/2007 (<abbrev xmlns:xlink="http://www.w3.org/1999/xlink" content-type="institution" xlink:title="Instituto Butantan, São Paulo" id="ABBRID0EK1CI" xlink:type="simple">IBSP</abbrev> 174498) R. Andrade &amp; I. Arnori et al., 1♂5♀, 13–30/I/2010 (<abbrev xmlns:xlink="http://www.w3.org/1999/xlink" content-type="institution" xlink:title="Instituto Butantan, São Paulo" id="ABBRID0EP1CI" xlink:type="simple">IBSP</abbrev> 175440, <abbrev xmlns:xlink="http://www.w3.org/1999/xlink" content-type="institution" xlink:title="Instituto Butantan, São Paulo" id="ABBRID0EU1CI" xlink:type="simple">IBSP</abbrev> 175592, <abbrev xmlns:xlink="http://www.w3.org/1999/xlink" content-type="institution" xlink:title="Instituto Butantan, São Paulo" id="ABBRID0EZ1CI" xlink:type="simple">IBSP</abbrev> 175593) 1♀, 01–14/VII/2010 (<abbrev xmlns:xlink="http://www.w3.org/1999/xlink" content-type="institution" xlink:title="Instituto Butantan, São Paulo" id="ABBRID0E51CI" xlink:type="simple">IBSP</abbrev> 175591), all collected by R. Andrade &amp; I. Cizauskas et al.</p></tp:treatment-sec><tp:treatment-sec sec-type="etymology" id="SECID0ED2CI"><title>Etymology.</title><p>The specific name refers to Atlach-Nacha, a supernatural entity from Cthulhu mythology that resembles a huge spider with an almost human face.</p></tp:treatment-sec><tp:treatment-sec sec-type="diagnosis" id="SECID0EI2CI"><title>Diagnosis.</title><p>
            <italic><tp:taxon-name><tp:taxon-name-part taxon-name-part-type="genus" reg="Ochyrocera">Ochyrocera</tp:taxon-name-part> <tp:taxon-name-part taxon-name-part-type="species" reg="atlachnacha">atlachnacha</tp:taxon-name-part></tp:taxon-name></italic> resembles <italic><tp:taxon-name><tp:taxon-name-part taxon-name-part-type="genus" reg="Ochyrocera">O.</tp:taxon-name-part> <tp:taxon-name-part taxon-name-part-type="species" reg="varys">varys</tp:taxon-name-part></tp:taxon-name></italic> by its carapace yellow and bright lime (Figs <xref ref-type="fig" rid="F1">1A–B</xref>, <xref ref-type="fig" rid="F4">4A–B</xref>) and palp with conical, elongated and distal cuspule in the cymbial apophysis (Figs <xref ref-type="fig" rid="F1">1C–D</xref>, <xref ref-type="fig" rid="F4">4C–D</xref>). It can be distinguished from the latter and other Neotropical species by the male palpal cymbium with accentuated cymbial prolateral projection (Figs <xref ref-type="fig" rid="F4">4D</xref>, <xref ref-type="fig" rid="F5">5C, E–F</xref>); females have enlarged and projected pore-plates on the inconspicuous spermathecae (Fig. <xref ref-type="fig" rid="F4">4E–F</xref>).</p><fig id="F4" position="float" orientation="portrait"><label>Figure 4.</label><caption><p>
                <italic><tp:taxon-name><tp:taxon-name-part taxon-name-part-type="genus" reg="Ochyrocera">Ochyrocera</tp:taxon-name-part> <tp:taxon-name-part taxon-name-part-type="species" reg="atlachnacha">atlachnacha</tp:taxon-name-part></tp:taxon-name></italic> sp. n., male holotype (<bold>A, C, D</bold>), female paratype, <abbrev xmlns:xlink="http://www.w3.org/1999/xlink" content-type="institution" xlink:title="Instituto Butantan, São Paulo" id="ABBRID0EV4CI" xlink:type="simple">IBSP</abbrev> 188899 (<bold>B, E, F</bold>) <bold>A–B</bold> habitus, dorsal view <bold>C</bold> left male palp, retrolateral view <bold>D</bold> same, prolateral view (arrow = cymbial lateral projection) <bold>E</bold> genitalia, enzyme cleared, dorsal view <bold>F</bold> same, dorsal view. Abbreviations: CUE = columnar uterus externus, NUE = neck of uterus externus, PP = pore-plate, SP = spermathecae, UE, uterus externus. Scale bars: 0.5 mm (<bold>A, B</bold>); 0.7 mm (<bold>C, D</bold>); 500 µm (<bold>E, F</bold>).</p></caption><graphic xmlns:xlink="http://www.w3.org/1999/xlink" xlink:href="zookeys-726-087-g004.jpg" position="float" orientation="portrait" xlink:type="simple" id="oo_178184.jpg"/></fig></tp:treatment-sec><tp:treatment-sec sec-type="description" id="SECID0ER5CI"><title>Description.</title><p>
            <bold>Male</bold> (holotype). Total length 2.2 Carapace length 0.7, ovoid; narrowing gradually anteriorly; yellow and bright lime, flat pars cephalic, fovea not visible (Fig. <xref ref-type="fig" rid="F4">4A</xref>). Clypeus length 0.7, with a pair of long bristles (Fig. <xref ref-type="fig" rid="F4">4A</xref>). Eyes: <abbrev xmlns:xlink="http://www.w3.org/1999/xlink" xlink:title="posterior median eyes" id="ABBRID0EB6CI" xlink:type="simple">PME</abbrev> oval; <abbrev xmlns:xlink="http://www.w3.org/1999/xlink" xlink:title="anterior lateral eyes" id="ABBRID0EF6CI" xlink:type="simple">ALE</abbrev> and PLE rounded. Chelicerae light yellow; promargin with 6 teeth, attached to a very long lamina (Fig. <xref ref-type="fig" rid="F5">5A</xref>); retromargin without teeth. Sternum light gray to darker. Endites dark yellow to green. Legs: gray; formula 1423; total length: I 7.0; II 5.9; III 4.1; IV 6.5. Male palp: palpal femur length 0.4; palpal tibia enlarged basally; cymbium slightly curved distally, bearing short apical cuspule; retrolateral paired long setae on non-projected base and an elongated tarsal organ (Fig. <xref ref-type="fig" rid="F5">5D</xref>) with three basal setae on the rounded cymbial prolateral extension (Fig. <xref ref-type="fig" rid="F5">5C</xref>); bulb oval; embolus flattened, short, with sinuous tip (Figs <xref ref-type="fig" rid="F4">4C–D</xref>, <xref ref-type="fig" rid="F5">5C–F</xref>). Abdomen length 1.3, oval; uniformly grayish-green. Six epiandrous spigots, with short base (Fig. <xref ref-type="fig" rid="F5">5B</xref>)</p><fig id="F5" position="float" orientation="portrait"><label>Figure 5.</label><caption><p>
                <abbrev xmlns:xlink="http://www.w3.org/1999/xlink" xlink:title="scanning electron microscopy" id="ABBRID0EJADI" xlink:type="simple">SEM</abbrev> images of <italic><tp:taxon-name><tp:taxon-name-part taxon-name-part-type="genus" reg="Ochyrocera">Ochyrocera</tp:taxon-name-part> <tp:taxon-name-part taxon-name-part-type="species" reg="atlachnacha">atlachnacha</tp:taxon-name-part></tp:taxon-name></italic> sp. n. male <abbrev xmlns:xlink="http://www.w3.org/1999/xlink" content-type="institution" xlink:title="Instituto Butantan, São Paulo" id="ABBRID0EYADI" xlink:type="simple">IBSP</abbrev> 175516 (<bold>A–F</bold>) <bold>A</bold> chelicerae, frontal view, <bold>B</bold> epiandrous, abdomen, ventral view <bold>C–F</bold> male palp <bold>C</bold> prolateral view <bold>D</bold> retrolateral view (inset, base of long hair and tarsal organ) <bold>E</bold> subapical view <bold>F</bold> dorsal view. Scale bars: 0.3 mm.</p></caption><graphic xmlns:xlink="http://www.w3.org/1999/xlink" xlink:href="zookeys-726-087-g005.jpg" position="float" orientation="portrait" xlink:type="simple" id="oo_178185.jpg"/></fig><p>
            <bold>Female</bold> (paratype <abbrev xmlns:xlink="http://www.w3.org/1999/xlink" content-type="institution" xlink:title="Instituto Butantan, São Paulo" id="ABBRID0EWBDI" xlink:type="simple">IBSP</abbrev> 188899). Total length: 2.0; carapace length: 0.74; Carapace as in male, light yellow pattern (Fig. <xref ref-type="fig" rid="F4">4B</xref>). Pedipalp without claw, with conical tip and subdistal trichobothrium (Fig. <xref ref-type="fig" rid="F6">6A–B</xref>). Clypeus: 0.68 diameter. Eyes, chelicerae, sternum, endites (Fig. <xref ref-type="fig" rid="F6">6C</xref>) and labium as in male. Legs as in male; formula 4123, total length: I 6.3; II 4.7; III 3.6 IV4.3. Abdomen length 0.96. Colulus triangular with approximately 10 bristles (Fig. <xref ref-type="fig" rid="F6">6D</xref>). Internal genitalia with inconspicuous and very narrow spermathecae, under the conspicuous pore-plate; short medial columnar <!--PageBreak-->uterus externus, internally with no visible chambers. Uterus externus ending in a narrow neck. Oval pore-plates on the spermathecae, with approximately 25–30 glandular ducts (Fig. <xref ref-type="fig" rid="F4">4E–F</xref>).</p><fig id="F6" position="float" orientation="portrait"><label>Figure 6.</label><caption><p>
                <abbrev xmlns:xlink="http://www.w3.org/1999/xlink" xlink:title="scanning electron microscopy" id="ABBRID0EZCDI" xlink:type="simple">SEM</abbrev> images of <italic><tp:taxon-name><tp:taxon-name-part taxon-name-part-type="genus" reg="Ochyrocera">Ochyrocera</tp:taxon-name-part> <tp:taxon-name-part taxon-name-part-type="species" reg="atlachnacha">atlachnacha</tp:taxon-name-part></tp:taxon-name></italic> sp. n., female <abbrev xmlns:xlink="http://www.w3.org/1999/xlink" content-type="institution" xlink:title="Instituto Butantan, São Paulo" id="ABBRID0EIDDI" xlink:type="simple">IBSP</abbrev> 175516 (<bold>A–D</bold>) <bold>A</bold> trichobothria, dorsal view <bold>B</bold> pedipalp, distal, prolateral view <bold>C</bold> chelicerae, frontal view <bold>D</bold> colulus, ventral view. Scale bars: 0.3 mm.</p></caption><graphic xmlns:xlink="http://www.w3.org/1999/xlink" xlink:href="zookeys-726-087-g006.jpg" position="float" orientation="portrait" xlink:type="simple" id="oo_178186.jpg"/></fig></tp:treatment-sec><tp:treatment-sec sec-type="distribution" id="SECID0E3DDI"><title>Distribution.</title><p>Recorded exclusively from caves in Carajás, state of Pará, northern Brazil (Fig. <xref ref-type="fig" rid="F20">20B</xref>).</p></tp:treatment-sec><tp:treatment-sec><!--Section generated to contain objects referenced in tp:taxon-treatment.--><fig id="F19" position="float" orientation="portrait"><label>Figure 19.</label><caption><p>
                <bold>A</bold> Distribution map of <italic><tp:taxon-name><tp:taxon-name-part taxon-name-part-type="genus" reg="Ochyrocera">Ochyrocera</tp:taxon-name-part> <tp:taxon-name-part taxon-name-part-type="species" reg="varys">varys</tp:taxon-name-part></tp:taxon-name></italic> sp. n., yellow star <bold>B</bold> <italic><tp:taxon-name><tp:taxon-name-part taxon-name-part-type="genus" reg="Ochyrocera">Ochyrocera</tp:taxon-name-part> <tp:taxon-name-part taxon-name-part-type="species" reg="misspider">misspider</tp:taxon-name-part></tp:taxon-name></italic>, yellow diamond, and <italic><tp:taxon-name><tp:taxon-name-part taxon-name-part-type="genus" reg="Ochyrocera">O.</tp:taxon-name-part> <tp:taxon-name-part taxon-name-part-type="species" reg="aragogue">aragogue</tp:taxon-name-part></tp:taxon-name></italic> sp. n., white triangle.</p></caption><graphic xmlns:xlink="http://www.w3.org/1999/xlink" xlink:href="zookeys-726-087-g019.jpg" position="float" orientation="portrait" xlink:type="simple" id="oo_178202.jpg"/></fig><fig id="F21" position="float" orientation="portrait"><label>Figure 21.</label><caption><p>
            <bold>A</bold> <italic><tp:taxon-name><tp:taxon-name-part taxon-name-part-type="genus" reg="Ochyrocera">Ochyrocera</tp:taxon-name-part> <tp:taxon-name-part taxon-name-part-type="species" reg="varys">varys</tp:taxon-name-part></tp:taxon-name></italic> sp. n., predating a <tp:taxon-name><tp:taxon-name-part taxon-name-part-type="order">Diptera</tp:taxon-name-part></tp:taxon-name> <bold>B</bold> <italic><tp:taxon-name><tp:taxon-name-part taxon-name-part-type="genus" reg="Ochyrocera">Ochyrocera</tp:taxon-name-part> <tp:taxon-name-part taxon-name-part-type="species" reg="atlachnacha">atlachnacha</tp:taxon-name-part></tp:taxon-name></italic> sp. n., on the web <bold>C</bold> <italic><tp:taxon-name><tp:taxon-name-part taxon-name-part-type="genus" reg="Ochyrocera">Ochyrocera</tp:taxon-name-part> <tp:taxon-name-part taxon-name-part-type="species" reg="misspider">misspider</tp:taxon-name-part></tp:taxon-name></italic> sp. n., couple in the web <bold>D</bold> <italic><tp:taxon-name><tp:taxon-name-part taxon-name-part-type="genus" reg="Ochyrocera">Ochyrocera</tp:taxon-name-part> <tp:taxon-name-part taxon-name-part-type="species" reg="varys">varys</tp:taxon-name-part></tp:taxon-name></italic> sp. n., carrying the egg sac <bold>E</bold> Entrance of an iron cave <bold>F</bold> Canga vegetation on rocky outcrop.</p></caption><graphic xmlns:xlink="http://www.w3.org/1999/xlink" xlink:href="zookeys-726-087-g021.jpg" position="float" orientation="portrait" xlink:type="simple" id="oo_178204.jpg"/></fig><fig id="F1" position="float" orientation="portrait"><label>Figure 1.</label><caption><p>
                <italic><tp:taxon-name><tp:taxon-name-part taxon-name-part-type="genus" reg="Ochyrocera">Ochyrocera</tp:taxon-name-part> <tp:taxon-name-part taxon-name-part-type="species" reg="varys">varys</tp:taxon-name-part></tp:taxon-name></italic> sp. n., male holotype (<bold>A, C–D</bold>), female paratype, <abbrev xmlns:xlink="http://www.w3.org/1999/xlink" content-type="institution" xlink:title="Instituto Butantan, São Paulo" id="ABBRID0ECSAI" xlink:type="simple">IBSP</abbrev> 176843 (<bold>B, E–F</bold>) <bold>A–B</bold> habitus, dorsal view <bold>C</bold> left male palp, retrolateral view <bold>D</bold> same, prolateral view <bold>E</bold> genitalia, enzyme cleared, dorsal view <bold>F</bold> same, dorsal view. Abbreviations: CUE = columnar uterus externus, NUE = neck of uterus externus, PP = pore-plate, SP = spermathecae, UE, uterus externus. Scale bars: 0.5 mm (<bold>A, B</bold>); 0.7 mm (<bold>C, D</bold>); 500 µm (<bold>E, F</bold>).</p></caption><graphic xmlns:xlink="http://www.w3.org/1999/xlink" xlink:href="zookeys-726-087-g001.jpg" position="float" orientation="portrait" xlink:type="simple" id="oo_178179.jpg"/></fig><fig id="F20" position="float" orientation="portrait"><label>Figure 20.</label><caption><p>
                <bold>A</bold> Distribution map of <italic><tp:taxon-name><tp:taxon-name-part taxon-name-part-type="genus" reg="Ochyrocera">Ochyrocera</tp:taxon-name-part> <tp:taxon-name-part taxon-name-part-type="species" reg="laracna">laracna</tp:taxon-name-part></tp:taxon-name></italic> sp. n., yellow square and <italic><tp:taxon-name><tp:taxon-name-part taxon-name-part-type="genus" reg="Ochyrocera">O.</tp:taxon-name-part> <tp:taxon-name-part taxon-name-part-type="species" reg="ungoliant">ungoliant</tp:taxon-name-part></tp:taxon-name></italic>, white star <bold>B</bold> <italic><tp:taxon-name><tp:taxon-name-part taxon-name-part-type="genus" reg="Ochyrocera">Ochyrocera</tp:taxon-name-part> <tp:taxon-name-part taxon-name-part-type="species" reg="atlachnacha">atlachnacha</tp:taxon-name-part></tp:taxon-name></italic>, white diamond and <italic><tp:taxon-name><tp:taxon-name-part taxon-name-part-type="genus" reg="Ochyrocera">O.</tp:taxon-name-part> <tp:taxon-name-part taxon-name-part-type="species" reg="charlotte">charlotte</tp:taxon-name-part></tp:taxon-name></italic> sp. n., yellow circle.</p></caption><graphic xmlns:xlink="http://www.w3.org/1999/xlink" xlink:href="zookeys-726-087-g020.jpg" position="float" orientation="portrait" xlink:type="simple" id="oo_178203.jpg"/></fig></tp:treatment-sec></tp:taxon-treatment>
