# Supplementary material for: Seven new species of the spider genus Ochyrocera from caves in Floresta Nacional de Carajás, PA, Brazil (Araneae, Ochyroceratidae)
Source: Zookeys. 2018 Jan 10;(726):87–130. doi: 10.3897/zookeys.726.19778 (PMC5799772; doi:10.3897/zookeys.726.19778)
Supplement: XML Treatment for Ochyrocera laracna [file zookeys.726.19778-treatment4.xml]

<!DOCTYPE tp:taxon-treatment
  PUBLIC "-//TaxonX//DTD Taxonomic Treatment Publishing DTD v0 20100105//EN" "tax-treatment-NSO.dtd">
<tp:taxon-treatment xmlns:tp="http://www.plazi.org/taxpub"><tp:treatment-meta><kwd-group><label>Taxon classification</label><kwd><named-content xmlns:xlink="http://www.w3.org/1999/xlink" content-type="kingdom">Animalia</named-content></kwd><kwd><named-content xmlns:xlink="http://www.w3.org/1999/xlink" content-type="order">Araneae</named-content></kwd><kwd><named-content xmlns:xlink="http://www.w3.org/1999/xlink" content-type="family">Ochyroceratidae</named-content></kwd></kwd-group><mixed-citation publication-type="journal"><person-group><name><surname>Brescovit</surname><given-names>Antonio D.</given-names></name><name><surname>Cizauskas</surname><given-names>Igor</given-names></name><name><surname>Mota</surname><given-names>Leandro P.</given-names></name></person-group><article-title>Seven new species of the spider genus <italic><tp:taxon-name><tp:taxon-name-part taxon-name-part-type="genus" reg="Ochyrocera">Ochyrocera</tp:taxon-name-part></tp:taxon-name></italic> from caves in Floresta Nacional de Carajás, PA, Brazil (<tp:taxon-name><tp:taxon-name-part taxon-name-part-type="order">Araneae</tp:taxon-name-part></tp:taxon-name>, <tp:taxon-name><tp:taxon-name-part taxon-name-part-type="family">Ochyroceratidae</tp:taxon-name-part></tp:taxon-name>)</article-title><source>Zookeys</source><day>10</day><month>1</month><year>2018</year><volume>2018</volume><issue>726</issue><fpage>87</fpage><lpage>130</lpage><pub-id pub-id-type="doi">10.3897/zookeys.726.19778</pub-id></mixed-citation></tp:treatment-meta><tp:nomenclature><tp:taxon-name>
            <tp:taxon-name-part taxon-name-part-type="genus" reg="Ochyrocera">Ochyrocera</tp:taxon-name-part>
            <tp:taxon-name-part taxon-name-part-type="species" reg="laracna">laracna</tp:taxon-name-part>
            <object-id xmlns:xlink="http://www.w3.org/1999/xlink" content-type="zoobank" xlink:type="simple">http://zoobank.org/9DA06567-8A56-4C0D-A84E-864BC55E38A5</object-id>
          </tp:taxon-name><tp:taxon-status xmlns:xlink="http://www.w3.org/1999/xlink" xlink:type="simple">sp. n.</tp:taxon-status><xref ref-type="fig" rid="F7">Figures 7</xref><xref ref-type="fig" rid="F8">, 8</xref><xref ref-type="fig" rid="F9">, 9</xref><xref ref-type="fig" rid="F20">, 20A</xref></tp:nomenclature><tp:treatment-sec sec-type="Types" id="SECID0E5FDI"><title>Types.</title><p>Holotype male from Cave N5S-15/16 (<named-content xmlns:xlink="http://www.w3.org/1999/xlink" content-type="dwc:verbatimCoordinates" xlink:type="simple"><named-content content-type="geo-json" specific-use="{&#34;type&#34;:&#34;Point&#34;,&#34;coordinates&#34;:[-50.133333,-6.105556]}" id="NCID0EHGDI" xlink:type="simple">50°7'60"W, 6°6'20"S</named-content></named-content>), Serra Norte, Floresta Nacional de Carajás, Parauapebas, Pará, Brazil, 14–23/X/2009, R. Andrade &amp; I. Cizauskas et al. (<abbrev xmlns:xlink="http://www.w3.org/1999/xlink" content-type="institution" xlink:title="Instituto Butantan, São Paulo" id="ABBRID0EMGDI" xlink:type="simple">IBSP</abbrev> 177631). Paratypes: Cave N4E_13 (<named-content xmlns:xlink="http://www.w3.org/1999/xlink" content-type="dwc:verbatimCoordinates" xlink:type="simple"><named-content content-type="geo-json" specific-use="{&#34;type&#34;:&#34;Point&#34;,&#34;coordinates&#34;:[-50.160556,-6.038333]}" id="NCID0EUGDI" xlink:type="simple">6°2'18"S; 50°9'38"W</named-content></named-content>), Serra Norte, Floresta Nacional de Carajás, Parauapebas, Pará, Brazil, 20/X−01/XI/2006, R. Andrade (<abbrev xmlns:xlink="http://www.w3.org/1999/xlink" content-type="institution" xlink:title="Instituto Butantan, São Paulo" id="ABBRID0EZGDI" xlink:type="simple">IBSP</abbrev> 188898).</p></tp:treatment-sec><tp:treatment-sec sec-type="material" id="SECID0E5GDI"><title>Other examined material.</title><p>BRAZIL. Pará: <bold>HYPOGEAN SAMPLES</bold>: Canaã dos Carajás, Floresta Nacional de Carajás, Serra Sul, Cave S11D-64 (<named-content xmlns:xlink="http://www.w3.org/1999/xlink" content-type="dwc:verbatimCoordinates" xlink:type="simple"><named-content content-type="geo-json" specific-use="{&#34;type&#34;:&#34;Point&#34;,&#34;coordinates&#34;:[-50.313333,-6.391944]}" id="NCID0EJHDI" xlink:type="simple">6°23'31"S; 50°18'48"W</named-content></named-content>), 2♂4♀, 13–30/I/2010 (<abbrev xmlns:xlink="http://www.w3.org/1999/xlink" content-type="institution" xlink:title="Instituto Butantan, São Paulo" id="ABBRID0EOHDI" xlink:type="simple">IBSP</abbrev> 174071); Cave CAV_0014 (<named-content xmlns:xlink="http://www.w3.org/1999/xlink" content-type="dwc:verbatimCoordinates" xlink:type="simple"><named-content content-type="geo-json" specific-use="{&#34;type&#34;:&#34;Point&#34;,&#34;coordinates&#34;:[-50.320833,-6.416389]}" id="NCID0EWHDI" xlink:type="simple">6°24'59"S; 50°19'15"W</named-content></named-content>), 1♀, 22–28/IX/2010 (<abbrev xmlns:xlink="http://www.w3.org/1999/xlink" content-type="institution" xlink:title="Instituto Butantan, São Paulo" id="ABBRID0E2HDI" xlink:type="simple">IBSP</abbrev> 174075); Cave CAV-19 (<named-content xmlns:xlink="http://www.w3.org/1999/xlink" content-type="dwc:verbatimCoordinates" xlink:type="simple"><named-content content-type="geo-json" specific-use="{&#34;type&#34;:&#34;Point&#34;,&#34;coordinates&#34;:[-51.165278,-6.497778]}" id="NCID0EDIDI" xlink:type="simple">6°29'52"S; 51°9'55"W</named-content></named-content>), 1♀, 08–15/III/2012 (<abbrev xmlns:xlink="http://www.w3.org/1999/xlink" content-type="institution" xlink:title="Instituto Butantan, São Paulo" id="ABBRID0EIIDI" xlink:type="simple">IBSP</abbrev> 175981); 1♂, 20–29/VI/2012 (<abbrev xmlns:xlink="http://www.w3.org/1999/xlink" content-type="institution" xlink:title="Instituto Butantan, São Paulo" id="ABBRID0ENIDI" xlink:type="simple">IBSP</abbrev> 175999); Cave CAV_06 (<named-content xmlns:xlink="http://www.w3.org/1999/xlink" content-type="dwc:verbatimCoordinates" xlink:type="simple"><named-content content-type="geo-json" specific-use="{&#34;type&#34;:&#34;Point&#34;,&#34;coordinates&#34;:[-51.162222,-6.497500]}" id="NCID0EVIDI" xlink:type="simple">6°29'51"S; 51°9'44"W</named-content></named-content>), 1♀, 08–15/III/2012 (<abbrev xmlns:xlink="http://www.w3.org/1999/xlink" content-type="institution" xlink:title="Instituto Butantan, São Paulo" id="ABBRID0E1IDI" xlink:type="simple">IBSP</abbrev> 176047); Cave CAV_18 (<named-content xmlns:xlink="http://www.w3.org/1999/xlink" content-type="dwc:verbatimCoordinates" xlink:type="simple"><named-content content-type="geo-json" specific-use="{&#34;type&#34;:&#34;Point&#34;,&#34;coordinates&#34;:[-51.158611,-6.497222]}" id="NCID0ECJDI" xlink:type="simple">6°29'50"S; 51°9'31"W</named-content></named-content>), 1♀, 08–15/III/2012 (<abbrev xmlns:xlink="http://www.w3.org/1999/xlink" content-type="institution" xlink:title="Instituto Butantan, São Paulo" id="ABBRID0EHJDI" xlink:type="simple">IBSP</abbrev> 176065); Cave CAV_03 (<named-content xmlns:xlink="http://www.w3.org/1999/xlink" content-type="dwc:verbatimCoordinates" xlink:type="simple"><named-content content-type="geo-json" specific-use="{&#34;type&#34;:&#34;Point&#34;,&#34;coordinates&#34;:[-51.163333,-6.494167]}" id="NCID0EPJDI" xlink:type="simple">6°29'39"S; 51°9'48"W</named-content></named-content>), 1♀, 20–29/VI/2012 (<abbrev xmlns:xlink="http://www.w3.org/1999/xlink" content-type="institution" xlink:title="Instituto Butantan, São Paulo" id="ABBRID0EUJDI" xlink:type="simple">IBSP</abbrev> 176071); Cave CAV_06 (<named-content xmlns:xlink="http://www.w3.org/1999/xlink" content-type="dwc:verbatimCoordinates" xlink:type="simple"><named-content content-type="geo-json" specific-use="{&#34;type&#34;:&#34;Point&#34;,&#34;coordinates&#34;:[-51.162222,-6.497500]}" id="NCID0E3JDI" xlink:type="simple">6°29'51"S; 51°9'44"W</named-content></named-content>), 1♀, 20–29/VI/2012 (<abbrev xmlns:xlink="http://www.w3.org/1999/xlink" content-type="institution" xlink:title="Instituto Butantan, São Paulo" id="ABBRID0EBKDI" xlink:type="simple">IBSP</abbrev> 176073), all collected by R. Andrade &amp; I. Cizauskas et al.; Parauapebas, Cave CRIS_38 (<named-content xmlns:xlink="http://www.w3.org/1999/xlink" content-type="dwc:verbatimCoordinates" xlink:type="simple"><named-content content-type="geo-json" specific-use="{&#34;type&#34;:&#34;Point&#34;,&#34;coordinates&#34;:[-49.703611,-6.458889]}" id="NCID0EJKDI" xlink:type="simple">6°27'32"S; 49°42'13"W</named-content></named-content>), 1♀, 29/VII-06/VIII/2008 (<abbrev xmlns:xlink="http://www.w3.org/1999/xlink" content-type="institution" xlink:title="Instituto Butantan, São Paulo" id="ABBRID0EOKDI" xlink:type="simple">IBSP</abbrev> 174645); collected by R. Andrade et al.; Floresta Nacional de Carajás, Serra Norte, Cave N5S_no number (<named-content xmlns:xlink="http://www.w3.org/1999/xlink" content-type="dwc:verbatimCoordinates" xlink:type="simple"><named-content content-type="geo-json" specific-use="{&#34;type&#34;:&#34;Point&#34;,&#34;coordinates&#34;:[-50.119722,-6.087778]}" id="NCID0EWKDI" xlink:type="simple">6°5'16"S; 50°7'11"W</named-content></named-content>), 1♀, 28/IX-03/X/2007, collected by R. Andrade &amp; I. Arnori et al. (<abbrev xmlns:xlink="http://www.w3.org/1999/xlink" content-type="institution" xlink:title="Instituto Butantan, São Paulo" id="ABBRID0E2KDI" xlink:type="simple">IBSP</abbrev> 191356); Cave <!--PageBreak-->N5S_15/16 (<named-content xmlns:xlink="http://www.w3.org/1999/xlink" content-type="dwc:verbatimCoordinates" xlink:type="simple"><named-content content-type="geo-json" specific-use="{&#34;type&#34;:&#34;Point&#34;,&#34;coordinates&#34;:[-50.133333,-6.105556]}" id="NCID0EFLDI" xlink:type="simple">6°6'20"S; 50°7'60"W</named-content></named-content>), 1♂, 14–23/X/2009 (<abbrev xmlns:xlink="http://www.w3.org/1999/xlink" content-type="institution" xlink:title="Instituto Butantan, São Paulo" id="ABBRID0EKLDI" xlink:type="simple">IBSP</abbrev> 177631), collected by R. Andrade &amp; I. Cizauskas et al.; Cave N3_0070 (<named-content xmlns:xlink="http://www.w3.org/1999/xlink" content-type="dwc:verbatimCoordinates" xlink:type="simple"><named-content content-type="geo-json" specific-use="{&#34;type&#34;:&#34;Point&#34;,&#34;coordinates&#34;:[-50.230000,-6.044167]}" id="NCID0ESLDI" xlink:type="simple">6°2'39"S; 50°13'48"W</named-content></named-content>), 1♀, 03–17/IV/2013 (<abbrev xmlns:xlink="http://www.w3.org/1999/xlink" content-type="institution" xlink:title="Instituto Butantan, São Paulo" id="ABBRID0EXLDI" xlink:type="simple">IBSP</abbrev> 178566); Cave N3_0078 (<named-content xmlns:xlink="http://www.w3.org/1999/xlink" content-type="dwc:verbatimCoordinates" xlink:type="simple"><named-content content-type="geo-json" specific-use="{&#34;type&#34;:&#34;Point&#34;,&#34;coordinates&#34;:[-50.228611,-6.043333]}" id="NCID0E6LDI" xlink:type="simple">6°2'36"S; 50°13'43"W</named-content></named-content>), 1♂, 03–17/<!--PageBreak-->IV/2013 (<abbrev xmlns:xlink="http://www.w3.org/1999/xlink" content-type="institution" xlink:title="Instituto Butantan, São Paulo" id="ABBRID0EGMDI" xlink:type="simple">IBSP</abbrev> 178567), all collected by Equipe Carste et al.; Cave N5SM1_0004 (-6,112018; -50,135539), 1♂, 04/IX−06/X/2014 (<abbrev xmlns:xlink="http://www.w3.org/1999/xlink" content-type="institution" xlink:title="Universidade Federal de Lavras, Lavras" id="ABBRID0ELMDI" xlink:type="simple">ISLA</abbrev> 14615); Cave N5SM2_0058 (<named-content xmlns:xlink="http://www.w3.org/1999/xlink" content-type="dwc:verbatimCoordinates" xlink:type="simple"><named-content content-type="geo-json" specific-use="{&#34;type&#34;:&#34;Point&#34;,&#34;coordinates&#34;:[-50.134722,-6.129444]}" id="NCID0ETMDI" xlink:type="simple">6°7'46"S; 50°8'5"W</named-content></named-content>), 1♂, 24/II−13/III/2015 (<abbrev xmlns:xlink="http://www.w3.org/1999/xlink" content-type="institution" xlink:title="Universidade Federal de Lavras, Lavras" id="ABBRID0EYMDI" xlink:type="simple">ISLA</abbrev> 14617), all collected by Bioespeleo et al.; <bold>EPIGEAN SAMPLES</bold>: Parauapebas, Floresta Nacional de Carajás, Serra Norte (<named-content xmlns:xlink="http://www.w3.org/1999/xlink" content-type="dwc:verbatimCoordinates" xlink:type="simple"><named-content content-type="geo-json" specific-use="{&#34;type&#34;:&#34;Point&#34;,&#34;coordinates&#34;:[-50.120000,-6.087500]}" id="NCID0ECNDI" xlink:type="simple">6°5'15"S; 50°7'12"W</named-content></named-content>), 1♀, 25/I/2012 (<abbrev xmlns:xlink="http://www.w3.org/1999/xlink" content-type="institution" xlink:title="Instituto Butantan, São Paulo" id="ABBRID0EHNDI" xlink:type="simple">IBSP</abbrev> 191368); (<named-content xmlns:xlink="http://www.w3.org/1999/xlink" content-type="dwc:verbatimCoordinates" xlink:type="simple"><named-content content-type="geo-json" specific-use="{&#34;type&#34;:&#34;Point&#34;,&#34;coordinates&#34;:[-50.126667,-6.087778]}" id="NCID0EPNDI" xlink:type="simple">6°5'16"S; 50°7'36"W</named-content></named-content>), 2♀, 19/XI/2012 (<abbrev xmlns:xlink="http://www.w3.org/1999/xlink" content-type="institution" xlink:title="Instituto Butantan, São Paulo" id="ABBRID0EUNDI" xlink:type="simple">IBSP</abbrev> 191352, <abbrev xmlns:xlink="http://www.w3.org/1999/xlink" content-type="institution" xlink:title="Instituto Butantan, São Paulo" id="ABBRID0EZNDI" xlink:type="simple">IBSP</abbrev> 191356); (<named-content xmlns:xlink="http://www.w3.org/1999/xlink" content-type="dwc:verbatimCoordinates" xlink:type="simple"><named-content content-type="geo-json" specific-use="{&#34;type&#34;:&#34;Point&#34;,&#34;coordinates&#34;:[-50.119722,-6.088333]}" id="NCID0EBODI" xlink:type="simple">6°5'18"S; 50°7'11"W</named-content></named-content>), 5♂, 25/IV-03/V/2012 (<abbrev xmlns:xlink="http://www.w3.org/1999/xlink" content-type="institution" xlink:title="Instituto Butantan, São Paulo" id="ABBRID0EGODI" xlink:type="simple">IBSP</abbrev> 191366, <abbrev xmlns:xlink="http://www.w3.org/1999/xlink" content-type="institution" xlink:title="Instituto Butantan, São Paulo" id="ABBRID0ELODI" xlink:type="simple">IBSP</abbrev> 191367, <abbrev xmlns:xlink="http://www.w3.org/1999/xlink" content-type="institution" xlink:title="Instituto Butantan, São Paulo" id="ABBRID0EQODI" xlink:type="simple">IBSP</abbrev> 191380, <abbrev xmlns:xlink="http://www.w3.org/1999/xlink" content-type="institution" xlink:title="Instituto Butantan, São Paulo" id="ABBRID0EVODI" xlink:type="simple">IBSP</abbrev> 191385), 2♂3♀, 08–14/XI/2012 (<abbrev xmlns:xlink="http://www.w3.org/1999/xlink" content-type="institution" xlink:title="Instituto Butantan, São Paulo" id="ABBRID0E1ODI" xlink:type="simple">IBSP</abbrev> 191354, <abbrev xmlns:xlink="http://www.w3.org/1999/xlink" content-type="institution" xlink:title="Instituto Butantan, São Paulo" id="ABBRID0E6ODI" xlink:type="simple">IBSP</abbrev> 191353, <abbrev xmlns:xlink="http://www.w3.org/1999/xlink" content-type="institution" xlink:title="Instituto Butantan, São Paulo" id="ABBRID0EEPDI" xlink:type="simple">IBSP</abbrev> 191365); (<named-content xmlns:xlink="http://www.w3.org/1999/xlink" content-type="dwc:verbatimCoordinates" xlink:type="simple"><named-content content-type="geo-json" specific-use="{&#34;type&#34;:&#34;Point&#34;,&#34;coordinates&#34;:[-50.120000,-6.088333]}" id="NCID0EMPDI" xlink:type="simple">6°5'18"S; 50°7'12"W</named-content></named-content>) 1♂, 25/I/2012 (<abbrev xmlns:xlink="http://www.w3.org/1999/xlink" content-type="institution" xlink:title="Instituto Butantan, São Paulo" id="ABBRID0ERPDI" xlink:type="simple">IBSP</abbrev> 191371); (<named-content xmlns:xlink="http://www.w3.org/1999/xlink" content-type="dwc:verbatimCoordinates" xlink:type="simple"><named-content content-type="geo-json" specific-use="{&#34;type&#34;:&#34;Point&#34;,&#34;coordinates&#34;:[-50.119444,-6.088889]}" id="NCID0EZPDI" xlink:type="simple">6°5'20"S; 50°7'10"W</named-content></named-content>), 2♂1♀, 08–14/XI/2012 (<abbrev xmlns:xlink="http://www.w3.org/1999/xlink" content-type="institution" xlink:title="Instituto Butantan, São Paulo" id="ABBRID0E5PDI" xlink:type="simple">IBSP</abbrev> 191369, <abbrev xmlns:xlink="http://www.w3.org/1999/xlink" content-type="institution" xlink:title="Instituto Butantan, São Paulo" id="ABBRID0EDQDI" xlink:type="simple">IBSP</abbrev> 191384); (<named-content xmlns:xlink="http://www.w3.org/1999/xlink" content-type="dwc:verbatimCoordinates" xlink:type="simple"><named-content content-type="geo-json" specific-use="{&#34;type&#34;:&#34;Point&#34;,&#34;coordinates&#34;:[-50.119444,-6.088889]}" id="NCID0ELQDI" xlink:type="simple">6°5'20"S; 50°7'10"W</named-content></named-content>), 12♂, 25/IV-03/V/2012 (<abbrev xmlns:xlink="http://www.w3.org/1999/xlink" content-type="institution" xlink:title="Instituto Butantan, São Paulo" id="ABBRID0EQQDI" xlink:type="simple">IBSP</abbrev> 191360, <abbrev xmlns:xlink="http://www.w3.org/1999/xlink" content-type="institution" xlink:title="Instituto Butantan, São Paulo" id="ABBRID0EVQDI" xlink:type="simple">IBSP</abbrev> 191362, <abbrev xmlns:xlink="http://www.w3.org/1999/xlink" content-type="institution" xlink:title="Instituto Butantan, São Paulo" id="ABBRID0E1QDI" xlink:type="simple">IBSP</abbrev> 191383, <abbrev xmlns:xlink="http://www.w3.org/1999/xlink" content-type="institution" xlink:title="Instituto Butantan, São Paulo" id="ABBRID0E6QDI" xlink:type="simple">IBSP</abbrev> 191387, <abbrev xmlns:xlink="http://www.w3.org/1999/xlink" content-type="institution" xlink:title="Instituto Butantan, São Paulo" id="ABBRID0EERDI" xlink:type="simple">IBSP</abbrev> 191391, <abbrev xmlns:xlink="http://www.w3.org/1999/xlink" content-type="institution" xlink:title="Instituto Butantan, São Paulo" id="ABBRID0EJRDI" xlink:type="simple">IBSP</abbrev> 191392, <abbrev xmlns:xlink="http://www.w3.org/1999/xlink" content-type="institution" xlink:title="Instituto Butantan, São Paulo" id="ABBRID0EORDI" xlink:type="simple">IBSP</abbrev> 191364, <abbrev xmlns:xlink="http://www.w3.org/1999/xlink" content-type="institution" xlink:title="Instituto Butantan, São Paulo" id="ABBRID0ETRDI" xlink:type="simple">IBSP</abbrev> 191372, <abbrev xmlns:xlink="http://www.w3.org/1999/xlink" content-type="institution" xlink:title="Instituto Butantan, São Paulo" id="ABBRID0EYRDI" xlink:type="simple">IBSP</abbrev> 191376); (<named-content xmlns:xlink="http://www.w3.org/1999/xlink" content-type="dwc:verbatimCoordinates" xlink:type="simple"><named-content content-type="geo-json" specific-use="{&#34;type&#34;:&#34;Point&#34;,&#34;coordinates&#34;:[-50.129167,-6.103333]}" id="NCID0EASDI" xlink:type="simple">6°6'12"S; 50°7'45"W</named-content></named-content>), 1♂, 26/IV-03/V/2012 (<abbrev xmlns:xlink="http://www.w3.org/1999/xlink" content-type="institution" xlink:title="Instituto Butantan, São Paulo" id="ABBRID0EFSDI" xlink:type="simple">IBSP</abbrev> 191382) 1♀, 27/I/2012 (<abbrev xmlns:xlink="http://www.w3.org/1999/xlink" content-type="institution" xlink:title="Instituto Butantan, São Paulo" id="ABBRID0EKSDI" xlink:type="simple">IBSP</abbrev> 191355); (<named-content xmlns:xlink="http://www.w3.org/1999/xlink" content-type="dwc:verbatimCoordinates" xlink:type="simple"><named-content content-type="geo-json" specific-use="{&#34;type&#34;:&#34;Point&#34;,&#34;coordinates&#34;:[-50.130000,-6.104722]}" id="NCID0ESSDI" xlink:type="simple">6°6'17"S; 50°7'48"W</named-content></named-content>), 1♂, 26/IV−-03/V/2012 (<abbrev xmlns:xlink="http://www.w3.org/1999/xlink" content-type="institution" xlink:title="Instituto Butantan, São Paulo" id="ABBRID0EXSDI" xlink:type="simple">IBSP</abbrev> 191388); (<named-content xmlns:xlink="http://www.w3.org/1999/xlink" content-type="dwc:verbatimCoordinates" xlink:type="simple"><named-content content-type="geo-json" specific-use="{&#34;type&#34;:&#34;Point&#34;,&#34;coordinates&#34;:[-50.128056,-6.105556]}" id="NCID0E6SDI" xlink:type="simple">6°6'20"S; 50°7'41"W</named-content></named-content>), 1♂1♀, 16–20/XI/2012 (<abbrev xmlns:xlink="http://www.w3.org/1999/xlink" content-type="institution" xlink:title="Instituto Butantan, São Paulo" id="ABBRID0EETDI" xlink:type="simple">IBSP</abbrev> 191361, <abbrev xmlns:xlink="http://www.w3.org/1999/xlink" content-type="institution" xlink:title="Instituto Butantan, São Paulo" id="ABBRID0EJTDI" xlink:type="simple">IBSP</abbrev> 191378); (<named-content xmlns:xlink="http://www.w3.org/1999/xlink" content-type="dwc:verbatimCoordinates" xlink:type="simple"><named-content content-type="geo-json" specific-use="{&#34;type&#34;:&#34;Point&#34;,&#34;coordinates&#34;:[-50.131944,-6.105556]}" id="NCID0ERTDI" xlink:type="simple">6°6'20"S; 50°7'55"W</named-content></named-content>), 1♀, 27/I/2012 (<abbrev xmlns:xlink="http://www.w3.org/1999/xlink" content-type="institution" xlink:title="Instituto Butantan, São Paulo" id="ABBRID0EWTDI" xlink:type="simple">IBSP</abbrev> 191370); (<named-content xmlns:xlink="http://www.w3.org/1999/xlink" content-type="dwc:verbatimCoordinates" xlink:type="simple"><named-content content-type="geo-json" specific-use="{&#34;type&#34;:&#34;Point&#34;,&#34;coordinates&#34;:[-50.129722,-6.106111]}" id="NCID0E5TDI" xlink:type="simple">6°6'22"S; 50°7'47"W</named-content></named-content>), 9♂1♀, 25/IV-03/V/2012 (<abbrev xmlns:xlink="http://www.w3.org/1999/xlink" content-type="institution" xlink:title="Instituto Butantan, São Paulo" id="ABBRID0EDUDI" xlink:type="simple">IBSP</abbrev> 191379, <abbrev xmlns:xlink="http://www.w3.org/1999/xlink" content-type="institution" xlink:title="Instituto Butantan, São Paulo" id="ABBRID0EIUDI" xlink:type="simple">IBSP</abbrev> 191363, <abbrev xmlns:xlink="http://www.w3.org/1999/xlink" content-type="institution" xlink:title="Instituto Butantan, São Paulo" id="ABBRID0ENUDI" xlink:type="simple">IBSP</abbrev> 191377, <abbrev xmlns:xlink="http://www.w3.org/1999/xlink" content-type="institution" xlink:title="Instituto Butantan, São Paulo" id="ABBRID0ESUDI" xlink:type="simple">IBSP</abbrev> 191389, <abbrev xmlns:xlink="http://www.w3.org/1999/xlink" content-type="institution" xlink:title="Instituto Butantan, São Paulo" id="ABBRID0EXUDI" xlink:type="simple">IBSP</abbrev> 191390, <abbrev xmlns:xlink="http://www.w3.org/1999/xlink" content-type="institution" xlink:title="Instituto Butantan, São Paulo" id="ABBRID0E3UDI" xlink:type="simple">IBSP</abbrev> 191373, <abbrev xmlns:xlink="http://www.w3.org/1999/xlink" content-type="institution" xlink:title="Instituto Butantan, São Paulo" id="ABBRID0EBVDI" xlink:type="simple">IBSP</abbrev> 191358) 2♂1♀, 16–20/XI/2012 (<abbrev xmlns:xlink="http://www.w3.org/1999/xlink" content-type="institution" xlink:title="Instituto Butantan, São Paulo" id="ABBRID0EGVDI" xlink:type="simple">IBSP</abbrev> 191386, <abbrev xmlns:xlink="http://www.w3.org/1999/xlink" content-type="institution" xlink:title="Instituto Butantan, São Paulo" id="ABBRID0ELVDI" xlink:type="simple">IBSP</abbrev> 191374, <abbrev xmlns:xlink="http://www.w3.org/1999/xlink" content-type="institution" xlink:title="Instituto Butantan, São Paulo" id="ABBRID0EQVDI" xlink:type="simple">IBSP</abbrev> 191375); (<named-content xmlns:xlink="http://www.w3.org/1999/xlink" content-type="dwc:verbatimCoordinates" xlink:type="simple"><named-content content-type="geo-json" specific-use="{&#34;type&#34;:&#34;Point&#34;,&#34;coordinates&#34;:[-50.131944,-6.106667]}" id="NCID0EYVDI" xlink:type="simple">6°6'24"S; 50°7'55"W</named-content></named-content>), 1♀, 25/IV-03/V/2012 (<abbrev xmlns:xlink="http://www.w3.org/1999/xlink" content-type="institution" xlink:title="Instituto Butantan, São Paulo" id="ABBRID0E4VDI" xlink:type="simple">IBSP</abbrev> 191359); all collected by I. Cizauskas &amp; R. Andrade et al.; (<named-content xmlns:xlink="http://www.w3.org/1999/xlink" content-type="dwc:verbatimCoordinates" xlink:type="simple"><named-content content-type="geo-json" specific-use="{&#34;type&#34;:&#34;Point&#34;,&#34;coordinates&#34;:[-50.078611,-6.016389]}" id="NCID0EFWDI" xlink:type="simple">6°0'59"S; 50°4'43"W</named-content></named-content>), 1♂2♀, 9/III/2013 (<abbrev xmlns:xlink="http://www.w3.org/1999/xlink" content-type="institution" xlink:title="Instituto Butantan, São Paulo" id="ABBRID0EKWDI" xlink:type="simple">IBSP</abbrev> 191396, <abbrev xmlns:xlink="http://www.w3.org/1999/xlink" content-type="institution" xlink:title="Instituto Butantan, São Paulo" id="ABBRID0EPWDI" xlink:type="simple">IBSP</abbrev> 191402); (<named-content xmlns:xlink="http://www.w3.org/1999/xlink" content-type="dwc:verbatimCoordinates" xlink:type="simple"><named-content content-type="geo-json" specific-use="{&#34;type&#34;:&#34;Point&#34;,&#34;coordinates&#34;:[-50.201111,-6.029444]}" id="NCID0EXWDI" xlink:type="simple">6°1'46"S; 50°12'4"W</named-content></named-content>), 2♀, 13/X/2012 (<abbrev xmlns:xlink="http://www.w3.org/1999/xlink" content-type="institution" xlink:title="Instituto Butantan, São Paulo" id="ABBRID0E3WDI" xlink:type="simple">IBSP</abbrev> 191400, <abbrev xmlns:xlink="http://www.w3.org/1999/xlink" content-type="institution" xlink:title="Instituto Butantan, São Paulo" id="ABBRID0EBXDI" xlink:type="simple">IBSP</abbrev> 191401); (<named-content xmlns:xlink="http://www.w3.org/1999/xlink" content-type="dwc:verbatimCoordinates" xlink:type="simple"><named-content content-type="geo-json" specific-use="{&#34;type&#34;:&#34;Point&#34;,&#34;coordinates&#34;:[-50.223056,-6.042500]}" id="NCID0EJXDI" xlink:type="simple">6°2'33"S; 50°13'23"W</named-content></named-content>), 2♂, 11/III/2013 (<abbrev xmlns:xlink="http://www.w3.org/1999/xlink" content-type="institution" xlink:title="Instituto Butantan, São Paulo" id="ABBRID0EOXDI" xlink:type="simple">IBSP</abbrev> 191397); (<named-content xmlns:xlink="http://www.w3.org/1999/xlink" content-type="dwc:verbatimCoordinates" xlink:type="simple"><named-content content-type="geo-json" specific-use="{&#34;type&#34;:&#34;Point&#34;,&#34;coordinates&#34;:[-50.218333,-6.042500]}" id="NCID0EWXDI" xlink:type="simple">6°2'33"S; 50°13'6"W</named-content></named-content>), 1♀, 5/III/2013 (<abbrev xmlns:xlink="http://www.w3.org/1999/xlink" content-type="institution" xlink:title="Instituto Butantan, São Paulo" id="ABBRID0E2XDI" xlink:type="simple">IBSP</abbrev> 191399); (<named-content xmlns:xlink="http://www.w3.org/1999/xlink" content-type="dwc:verbatimCoordinates" xlink:type="simple"><named-content content-type="geo-json" specific-use="{&#34;type&#34;:&#34;Point&#34;,&#34;coordinates&#34;:[-50.080278,-6.056667]}" id="NCID0EDYDI" xlink:type="simple">6°3'24"S; 50°4'49"W</named-content></named-content>), 1♂, 6/III/2013 (<abbrev xmlns:xlink="http://www.w3.org/1999/xlink" content-type="institution" xlink:title="Instituto Butantan, São Paulo" id="ABBRID0EIYDI" xlink:type="simple">IBSP</abbrev> 191403); (<named-content xmlns:xlink="http://www.w3.org/1999/xlink" content-type="dwc:verbatimCoordinates" xlink:type="simple"><named-content content-type="geo-json" specific-use="{&#34;type&#34;:&#34;Point&#34;,&#34;coordinates&#34;:[-50.241944,-6.052500]}" id="NCID0EQYDI" xlink:type="simple">6°3'9"S; 50°14'31"W</named-content></named-content>); 1♂, 14/III/2013 (<abbrev xmlns:xlink="http://www.w3.org/1999/xlink" content-type="institution" xlink:title="Instituto Butantan, São Paulo" id="ABBRID0EVYDI" xlink:type="simple">IBSP</abbrev> 191398); 1♂, 12/X/2012 (<abbrev xmlns:xlink="http://www.w3.org/1999/xlink" content-type="institution" xlink:title="Instituto Butantan, São Paulo" id="ABBRID0E1YDI" xlink:type="simple">IBSP</abbrev> 191332); all collected by Equipe Carste et al.</p></tp:treatment-sec><tp:treatment-sec sec-type="etymology" id="SECID0E6YDI"><title>Etymology.</title><p>The specific name refers to Laracna, a giant and very old spider created by J. R. R. Tolkien in the classic book “The Lord of the Rings”.</p></tp:treatment-sec><tp:treatment-sec sec-type="diagnosis" id="SECID0EEZDI"><title>Diagnosis.</title><p>
            <italic><tp:taxon-name><tp:taxon-name-part taxon-name-part-type="genus" reg="Ochyrocera">Ochyrocera</tp:taxon-name-part> <tp:taxon-name-part taxon-name-part-type="species" reg="laracna">laracna</tp:taxon-name-part></tp:taxon-name></italic> resembles <italic><tp:taxon-name><tp:taxon-name-part taxon-name-part-type="genus" reg="Ochyrocera">O.</tp:taxon-name-part> <tp:taxon-name-part taxon-name-part-type="species" reg="aragogue">aragogue</tp:taxon-name-part></tp:taxon-name></italic> by the yellowish-green body pattern (Figs <xref ref-type="fig" rid="F7">7A–B</xref>; <xref ref-type="fig" rid="F8">8A−B</xref>) and by the short cymbial apophysis with two distal spurs on projections (Fig. <xref ref-type="fig" rid="F7">7C–D</xref>), a unique character for both these Neotropical species. The male of the former species can be distinguished from the latter due to the palp having a flap at the distal area of embolus (Figs <xref ref-type="fig" rid="F7">7C–D</xref>; <xref ref-type="fig" rid="F8">8A−B</xref>) and a laminar spur in the curved area 8F). The female is distinguished from <italic><tp:taxon-name><tp:taxon-name-part taxon-name-part-type="genus" reg="Ochyrocera">O.</tp:taxon-name-part> <tp:taxon-name-part taxon-name-part-type="species" reg="aragogue">aragogue</tp:taxon-name-part></tp:taxon-name></italic> by the small distal area of the spermathecae and pore plates adjacent to the spermathecae base (Fig. <xref ref-type="fig" rid="F7">7E–F</xref>).</p><fig id="F7" position="float" orientation="portrait"><label>Figure 7.</label><caption><p>
                <italic><tp:taxon-name><tp:taxon-name-part taxon-name-part-type="genus" reg="Ochyrocera">Ochyrocera</tp:taxon-name-part> <tp:taxon-name-part taxon-name-part-type="species" reg="laracna">laracna</tp:taxon-name-part></tp:taxon-name></italic> sp. n. male holotype (<bold>A, C–D</bold>), female paratype, <abbrev xmlns:xlink="http://www.w3.org/1999/xlink" content-type="institution" xlink:title="Instituto Butantan, São Paulo" id="ABBRID0EY2DI" xlink:type="simple">IBSP</abbrev> 191335 (<bold>B, E–F</bold>) <bold>A–B</bold> habitus, dorsal view <bold>C</bold> left male palp, retrolateral view <bold>D</bold> same, prolateral view <bold>E</bold> genitalia, enzyme cleared, dorsal view <bold>F</bold> same, dorsal view. Abbreviations: NUE = neck of uterus externus, PP = pore-plate, SP = spermathecae. Scale bars: 0.5 mm (<bold>A, B</bold>); 0.7 mm (<bold>C, D</bold>); 500 µm (<bold>E, F).</bold></p></caption><graphic xmlns:xlink="http://www.w3.org/1999/xlink" xlink:href="zookeys-726-087-g007.jpg" position="float" orientation="portrait" xlink:type="simple" id="oo_178187.jpg"/></fig></tp:treatment-sec><tp:treatment-sec sec-type="description" id="SECID0ET3DI"><title>Description.</title><p>
            <bold>Male</bold> (holotype). Total length 2.2. Carapace length 0.7, ovoid; narrowing gradually anteriorly, with yellowish-green body pattern, pars cephalica flat, fovea not visible (Fig. <xref ref-type="fig" rid="F7">7A</xref>). Clypeus length 0.7, curved forward. Eyes: <abbrev xmlns:xlink="http://www.w3.org/1999/xlink" xlink:title="posterior median eyes" id="ABBRID0E63DI" xlink:type="simple">PME</abbrev> oval; <abbrev xmlns:xlink="http://www.w3.org/1999/xlink" xlink:title="anterior lateral eyes" id="ABBRID0ED4DI" xlink:type="simple">ALE</abbrev> and PLE rounded. Chelicerae light yellow, promargin with seven teeth, attached to long lamina (Fig. <xref ref-type="fig" rid="F9">9C</xref>); retromargin without teeth. Sternum light yellow to slightly darker. Endites dark yellow suffused. Legs light yellow; formula 1423; total length: I 7.0; II 5.9; III 4.1; IV 6.5. Male palp: palpal femur length 0.4; palpal tibia enlarged medially with dorsal trichobothrium (Fig. <xref ref-type="fig" rid="F9">9A</xref>); cymbial apophysis short, bearing parallel double short cuspules at tip, retrolateral long hair next to the tarsal organ (Fig. <xref ref-type="fig" rid="F8">8C</xref>); with four basal setae (Fig. <xref ref-type="fig" rid="F8">8E</xref>) and cymbial prolateral extension squared (8A); bulb oval; embolus <!--PageBreak-->enlarged at base (Figs <xref ref-type="fig" rid="F7">7C–D</xref>, <xref ref-type="fig" rid="F8">8A–F</xref>). Abdomen length 1.3, oval; uniformly green-purplish with black spots. Six epiandrous spigots, with short base (Fig. <xref ref-type="fig" rid="F9">9B</xref>).</p><fig id="F8" position="float" orientation="portrait"><label>Figure 8.</label><caption><p>
                <abbrev xmlns:xlink="http://www.w3.org/1999/xlink" xlink:title="scanning electron microscopy" id="ABBRID0EN5DI" xlink:type="simple">SEM</abbrev> images of <italic><tp:taxon-name><tp:taxon-name-part taxon-name-part-type="genus" reg="Ochyrocera">Ochyrocera</tp:taxon-name-part> <tp:taxon-name-part taxon-name-part-type="species" reg="laracna">laracna</tp:taxon-name-part></tp:taxon-name></italic> sp. n., male <abbrev xmlns:xlink="http://www.w3.org/1999/xlink" content-type="institution" xlink:title="Instituto Butantan, São Paulo" id="ABBRID0E35DI" xlink:type="simple">IBSP</abbrev> 191335 (<bold>A–F</bold>) <bold>A</bold> left palp, retroapical view <bold>B</bold> same, prolateroapical view <bold>C</bold> cymbium, distal view, double cuspules, long hair and tarsal organ <bold>D</bold> cymbium, dorsal view <bold>E</bold> same, basal setae <bold>F</bold> embolus, distal area. Scale bars: 0.3 mm.</p></caption><graphic xmlns:xlink="http://www.w3.org/1999/xlink" xlink:href="zookeys-726-087-g008.jpg" position="float" orientation="portrait" xlink:type="simple" id="oo_178188.jpg"/></fig><fig id="F9" position="float" orientation="portrait"><label>Figure 9.</label><caption><p>
                <abbrev xmlns:xlink="http://www.w3.org/1999/xlink" xlink:title="scanning electron microscopy" id="ABBRID0E36DI" xlink:type="simple">SEM</abbrev> images of <italic><tp:taxon-name><tp:taxon-name-part taxon-name-part-type="genus" reg="Ochyrocera">Ochyrocera</tp:taxon-name-part> <tp:taxon-name-part taxon-name-part-type="species" reg="laracna">laracna</tp:taxon-name-part></tp:taxon-name></italic> sp. n., male <abbrev xmlns:xlink="http://www.w3.org/1999/xlink" content-type="institution" xlink:title="Instituto Butantan, São Paulo" id="ABBRID0EMAAK" xlink:type="simple">IBSP</abbrev> 191335 (<bold>A–C</bold>), female <abbrev xmlns:xlink="http://www.w3.org/1999/xlink" content-type="institution" xlink:title="Instituto Butantan, São Paulo" id="ABBRID0ETAAK" xlink:type="simple">IBSP</abbrev> 191335 (<bold>D–F</bold>) <bold>A</bold> trichobothria, palp, dorsal view <bold>B</bold> epiandrous area, abdomen, ventral view <bold>C</bold> chelicerae, frontal view <bold>D</bold> same, frontal view <bold>E</bold> endites and labium, ventral view <bold>F</bold> serrula, ventral view. Scale bars: 300 µm.</p></caption><graphic xmlns:xlink="http://www.w3.org/1999/xlink" xlink:href="zookeys-726-087-g009.jpg" position="float" orientation="portrait" xlink:type="simple" id="oo_178189.jpg"/></fig><p>
            <bold>Female</bold> (paratype <abbrev xmlns:xlink="http://www.w3.org/1999/xlink" content-type="institution" xlink:title="Instituto Butantan, São Paulo" id="ABBRID0EPBAK" xlink:type="simple">IBSP</abbrev> 188898). Total length 2.0; carapace length: 0.74; Carapace as in male (Fig. <xref ref-type="fig" rid="F7">7B</xref>). Pedipalp without claw, with conical tip and subdistal trichobothria. Clypeus: 0.68 diameter. Eyes, chelicerae, sternum, endites and labium as in male, <!--PageBreak-->serrula with more than 50 teeth (Fig. <xref ref-type="fig" rid="F9">9E–F</xref>). Legs as in male; leg formula 4123, total length: I 6.3; II 4.7; III 3.6 IV 4.3. Abdomen length 0.96. Colulus triangular, with 8–10 bristles. Internal genitalia weakly sclerotized, spermathecae tubular, thicker at basal area and curved at middle; elongated medial columnar uterus externus, shorter than spermathecae, internally with inconspicuous chambers. Uterus externus ending in a narrow neck. Oval pore-plates at the spermathecae base, with approximately 40–50 glandular ducts (Figs <xref ref-type="fig" rid="F7">7E–F</xref>).</p></tp:treatment-sec><tp:treatment-sec sec-type="distribution" id="SECID0ECCAK"><title>Distribution.</title><p>Recorded from caves and epigean areas in the Carajás region, state of Pará, northern Brazil (Fig. <xref ref-type="fig" rid="F20">20A</xref>).</p></tp:treatment-sec><tp:treatment-sec><!--Section generated to contain objects referenced in tp:taxon-treatment.--><fig id="F20" position="float" orientation="portrait"><label>Figure 20.</label><caption><p>
                <bold>A</bold> Distribution map of <italic><tp:taxon-name><tp:taxon-name-part taxon-name-part-type="genus" reg="Ochyrocera">Ochyrocera</tp:taxon-name-part> <tp:taxon-name-part taxon-name-part-type="species" reg="laracna">laracna</tp:taxon-name-part></tp:taxon-name></italic> sp. n., yellow square and <italic><tp:taxon-name><tp:taxon-name-part taxon-name-part-type="genus" reg="Ochyrocera">O.</tp:taxon-name-part> <tp:taxon-name-part taxon-name-part-type="species" reg="ungoliant">ungoliant</tp:taxon-name-part></tp:taxon-name></italic>, white star <bold>B</bold> <italic><tp:taxon-name><tp:taxon-name-part taxon-name-part-type="genus" reg="Ochyrocera">Ochyrocera</tp:taxon-name-part> <tp:taxon-name-part taxon-name-part-type="species" reg="atlachnacha">atlachnacha</tp:taxon-name-part></tp:taxon-name></italic>, white diamond and <italic><tp:taxon-name><tp:taxon-name-part taxon-name-part-type="genus" reg="Ochyrocera">O.</tp:taxon-name-part> <tp:taxon-name-part taxon-name-part-type="species" reg="charlotte">charlotte</tp:taxon-name-part></tp:taxon-name></italic> sp. n., yellow circle.</p></caption><graphic xmlns:xlink="http://www.w3.org/1999/xlink" xlink:href="zookeys-726-087-g020.jpg" position="float" orientation="portrait" xlink:type="simple" id="oo_178203.jpg"/></fig></tp:treatment-sec></tp:taxon-treatment>
