# Supplementary material for: Seven new species of the spider genus Ochyrocera from caves in Floresta Nacional de Carajás, PA, Brazil (Araneae, Ochyroceratidae)
Source: Zookeys. 2018 Jan 10;(726):87–130. doi: 10.3897/zookeys.726.19778 (PMC5799772; doi:10.3897/zookeys.726.19778)
Supplement: XML Treatment for Ochyrocera aragogue [file zookeys.726.19778-treatment5.xml]

<!DOCTYPE tp:taxon-treatment
  PUBLIC "-//TaxonX//DTD Taxonomic Treatment Publishing DTD v0 20100105//EN" "tax-treatment-NSO.dtd">
<tp:taxon-treatment xmlns:tp="http://www.plazi.org/taxpub"><tp:treatment-meta><kwd-group><label>Taxon classification</label><kwd><named-content xmlns:xlink="http://www.w3.org/1999/xlink" content-type="kingdom">Animalia</named-content></kwd><kwd><named-content xmlns:xlink="http://www.w3.org/1999/xlink" content-type="order">Araneae</named-content></kwd><kwd><named-content xmlns:xlink="http://www.w3.org/1999/xlink" content-type="family">Ochyroceratidae</named-content></kwd></kwd-group><mixed-citation publication-type="journal"><person-group><name><surname>Brescovit</surname><given-names>Antonio D.</given-names></name><name><surname>Cizauskas</surname><given-names>Igor</given-names></name><name><surname>Mota</surname><given-names>Leandro P.</given-names></name></person-group><article-title>Seven new species of the spider genus <italic><tp:taxon-name><tp:taxon-name-part taxon-name-part-type="genus" reg="Ochyrocera">Ochyrocera</tp:taxon-name-part></tp:taxon-name></italic> from caves in Floresta Nacional de Carajás, PA, Brazil (<tp:taxon-name><tp:taxon-name-part taxon-name-part-type="order">Araneae</tp:taxon-name-part></tp:taxon-name>, <tp:taxon-name><tp:taxon-name-part taxon-name-part-type="family">Ochyroceratidae</tp:taxon-name-part></tp:taxon-name>)</article-title><source>Zookeys</source><day>10</day><month>1</month><year>2018</year><volume>2018</volume><issue>726</issue><fpage>87</fpage><lpage>130</lpage><pub-id pub-id-type="doi">10.3897/zookeys.726.19778</pub-id></mixed-citation></tp:treatment-meta><tp:nomenclature><tp:taxon-name>
            <tp:taxon-name-part taxon-name-part-type="genus" reg="Ochyrocera">Ochyrocera</tp:taxon-name-part>
            <tp:taxon-name-part taxon-name-part-type="species" reg="aragogue">aragogue</tp:taxon-name-part>
            <object-id xmlns:xlink="http://www.w3.org/1999/xlink" content-type="zoobank" xlink:type="simple">http://zoobank.org/E9FA58F0-3F9B-4468-AB05-BD26723FCBDB</object-id>
          </tp:taxon-name><tp:taxon-status xmlns:xlink="http://www.w3.org/1999/xlink" xlink:type="simple">sp. n.</tp:taxon-status><xref ref-type="fig" rid="F10">Figures 10</xref><xref ref-type="fig" rid="F11">, 11</xref><xref ref-type="fig" rid="F12">, 12</xref><xref ref-type="fig" rid="F19">, 19B</xref><!--PageBreak--></tp:nomenclature><tp:treatment-sec sec-type="Types" id="SECID0EFEAK"><title>Types.</title><p>Holotype male from Cave N4E_0008 (<named-content xmlns:xlink="http://www.w3.org/1999/xlink" content-type="dwc:verbatimCoordinates" xlink:type="simple"><named-content content-type="geo-json" specific-use="{&#34;type&#34;:&#34;Point&#34;,&#34;coordinates&#34;:[-50.160000,-6.039167]}" id="NCID0EOEAK" xlink:type="simple">50°9'36"W, 6°2'21"S</named-content></named-content>), Serra Norte, Floresta Nacional de Carajás, Parauapebas, Pará, Brazil, 07–12/X/2008, R. Andrade et al. (<abbrev xmlns:xlink="http://www.w3.org/1999/xlink" content-type="institution" xlink:title="Instituto Butantan, São Paulo" id="ABBRID0ETEAK" xlink:type="simple">IBSP</abbrev> 174962). Paratype female from Cave N4E_0013 (<named-content xmlns:xlink="http://www.w3.org/1999/xlink" content-type="dwc:verbatimCoordinates" xlink:type="simple"><named-content content-type="geo-json" specific-use="{&#34;type&#34;:&#34;Point&#34;,&#34;coordinates&#34;:[-50.160556,-6.038333]}" id="NCID0E2EAK" xlink:type="simple">6°2'18"S; 50°9'38"W</named-content></named-content>), Serra Norte, Floresta Nacional de Carajás, Parauapebas, Brazil, 20/X_01/XI/2006, R. Andrade &amp; I. Arnori et al. (<abbrev xmlns:xlink="http://www.w3.org/1999/xlink" content-type="institution" xlink:title="Instituto Butantan, São Paulo" id="ABBRID0EAFAK" xlink:type="simple">IBSP</abbrev> 174983).</p></tp:treatment-sec><tp:treatment-sec sec-type="material" id="SECID0EFFAK"><title>Other examined material.</title><p>BRAZIL. Pará: <bold>HYPOGEAN SAMPLES</bold>: Curionópolis, Serra Leste, Cave SL_no number (<named-content xmlns:xlink="http://www.w3.org/1999/xlink" content-type="dwc:verbatimCoordinates" xlink:type="simple"><named-content content-type="geo-json" specific-use="{&#34;type&#34;:&#34;Point&#34;,&#34;coordinates&#34;:[-49.631944,-5.976389]}" id="NCID0EQFAK" xlink:type="simple">5°58'35"S; 49°37'55"W</named-content></named-content>), 1♀, 17–24/X/2008, R. Andrade et al. (<abbrev xmlns:xlink="http://www.w3.org/1999/xlink" content-type="institution" xlink:title="Instituto Butantan, São Paulo" id="ABBRID0EVFAK" xlink:type="simple">IBSP</abbrev> 188853); Parauapebas, Floresta Nacional de Carajás, Serra Norte, Cave N4E_0008 (<named-content xmlns:xlink="http://www.w3.org/1999/xlink" content-type="dwc:verbatimCoordinates" xlink:type="simple"><named-content content-type="geo-json" specific-use="{&#34;type&#34;:&#34;Point&#34;,&#34;coordinates&#34;:[-50.160000,-6.039167]}" id="NCID0E4FAK" xlink:type="simple">6°2'21"S; 50°9'36"W</named-content></named-content>), 1♂, 07–12/X/2008, R. Andrade et al. (<abbrev xmlns:xlink="http://www.w3.org/1999/xlink" content-type="institution" xlink:title="Instituto Butantan, São Paulo" id="ABBRID0ECGAK" xlink:type="simple">IBSP</abbrev> 174962); Cave N3_0070 (<named-content xmlns:xlink="http://www.w3.org/1999/xlink" content-type="dwc:verbatimCoordinates" xlink:type="simple"><named-content content-type="geo-json" specific-use="{&#34;type&#34;:&#34;Point&#34;,&#34;coordinates&#34;:[-50.230000,-6.044167]}" id="NCID0EKGAK" xlink:type="simple">6°2'39"S; 50°13'48"W</named-content></named-content>), 1♀, 03–17/IV/2013 (<abbrev xmlns:xlink="http://www.w3.org/1999/xlink" content-type="institution" xlink:title="Instituto Butantan, São Paulo" id="ABBRID0EPGAK" xlink:type="simple">IBSP</abbrev> 174076); Cave N3_0078 (<named-content xmlns:xlink="http://www.w3.org/1999/xlink" content-type="dwc:verbatimCoordinates" xlink:type="simple"><named-content content-type="geo-json" specific-use="{&#34;type&#34;:&#34;Point&#34;,&#34;coordinates&#34;:[-50.228611,-6.043333]}" id="NCID0EXGAK" xlink:type="simple">6°2'36"S; 50°13'43"W</named-content></named-content>), 1♂, 03–17/IV/2013 (<abbrev xmlns:xlink="http://www.w3.org/1999/xlink" content-type="institution" xlink:title="Instituto Butantan, São Paulo" id="ABBRID0E3GAK" xlink:type="simple">IBSP</abbrev> 174077); Cave N1_0125 (<named-content xmlns:xlink="http://www.w3.org/1999/xlink" content-type="dwc:verbatimCoordinates" xlink:type="simple"><named-content content-type="geo-json" specific-use="{&#34;type&#34;:&#34;Point&#34;,&#34;coordinates&#34;:[-50.287500,-6.004167]}" id="NCID0EEHAK" xlink:type="simple">6°0'15"S; 50°17'15"W</named-content></named-content>), 1♀, 07–28/I/2015 (<abbrev xmlns:xlink="http://www.w3.org/1999/xlink" content-type="institution" xlink:title="Instituto Butantan, São Paulo" id="ABBRID0EJHAK" xlink:type="simple">IBSP</abbrev> 188850); Cave N1_0170 (<named-content xmlns:xlink="http://www.w3.org/1999/xlink" content-type="dwc:verbatimCoordinates" xlink:type="simple"><named-content content-type="geo-json" specific-use="{&#34;type&#34;:&#34;Point&#34;,&#34;coordinates&#34;:[-50.299444,-6.023056]}" id="NCID0ERHAK" xlink:type="simple">6°1'23"S; 50°17'58"W</named-content></named-content>), 1♂, 03–17/XII/2014 (<abbrev xmlns:xlink="http://www.w3.org/1999/xlink" content-type="institution" xlink:title="Instituto Butantan, São Paulo" id="ABBRID0EWHAK" xlink:type="simple">IBSP</abbrev> 188851); Cave N1_0038 (<named-content xmlns:xlink="http://www.w3.org/1999/xlink" content-type="dwc:verbatimCoordinates" xlink:type="simple"><named-content content-type="geo-json" specific-use="{&#34;type&#34;:&#34;Point&#34;,&#34;coordinates&#34;:[-50.271389,-6.030278]}" id="NCID0E5HAK" xlink:type="simple">6°1'49"S; 50°16'17"W</named-content></named-content>), 1♀, 04/IX–06/X/2014 (<abbrev xmlns:xlink="http://www.w3.org/1999/xlink" content-type="institution" xlink:title="Instituto Butantan, São Paulo" id="ABBRID0EDIAK" xlink:type="simple">IBSP</abbrev> 188852), all collected by Equipe Carste et al.</p></tp:treatment-sec><tp:treatment-sec sec-type="etymology" id="SECID0EIIAK"><title>Etymology.</title><p>The specific name refers to Aragog, a spider capable of communicating with humans and a lover of human flesh, from the literary classic “Harry Potter and the Chamber of Secrets”, by J.K. Rowling.</p></tp:treatment-sec><tp:treatment-sec sec-type="diagnosis" id="SECID0ENIAK"><title>Diagnosis.</title><p>
            <italic><tp:taxon-name><tp:taxon-name-part taxon-name-part-type="genus" reg="Ochyrocera">Ochyrocera</tp:taxon-name-part> <tp:taxon-name-part taxon-name-part-type="species" reg="aragogue">aragogue</tp:taxon-name-part></tp:taxon-name></italic> resembles <italic><tp:taxon-name><tp:taxon-name-part taxon-name-part-type="genus" reg="Ochyrocera">O.</tp:taxon-name-part> <tp:taxon-name-part taxon-name-part-type="species" reg="laracna">laracna</tp:taxon-name-part></tp:taxon-name></italic> by the yellowish green body color pattern (Fig. <xref ref-type="fig" rid="F10">10A–B</xref>) and by the short cymbial apophysis with two distal cuspules on projections (Fig. <xref ref-type="fig" rid="F10">10C–D</xref>, <xref ref-type="fig" rid="F11">11F</xref>), a unique character for both these Neotropical species. The male can be distinguished from <italic><tp:taxon-name><tp:taxon-name-part taxon-name-part-type="genus" reg="Ochyrocera">O.</tp:taxon-name-part> <tp:taxon-name-part taxon-name-part-type="species" reg="laracna">laracna</tp:taxon-name-part></tp:taxon-name></italic> by the palp with a sinuous distal area of embolus without laminar spur (Figs <xref ref-type="fig" rid="F10">10C–D</xref>, <xref ref-type="fig" rid="F11">11A–B, D</xref>). The female has an enlarged distal area of spermathecae and pore plates at the spermathecae base (Fig. <xref ref-type="fig" rid="F10">10E–F</xref>).</p><fig id="F10" position="float" orientation="portrait"><label>Figure 10.</label><caption><p>
                <italic><tp:taxon-name><tp:taxon-name-part taxon-name-part-type="genus" reg="Ochyrocera">Ochyrocera</tp:taxon-name-part> <tp:taxon-name-part taxon-name-part-type="species" reg="aragogue">aragogue</tp:taxon-name-part></tp:taxon-name></italic> sp. n., male holotype (<bold>A, C, D</bold>), female paratype, <abbrev xmlns:xlink="http://www.w3.org/1999/xlink" content-type="institution" xlink:title="Instituto Butantan, São Paulo" id="ABBRID0EBLAK" xlink:type="simple">IBSP</abbrev> 188850 (<bold>B, E, F</bold>) <bold>A, B</bold> habitus, dorsal view <bold>C</bold> left male palp, retrolateral view <bold>D</bold> same, prolateral view <bold>E</bold> genitalia, enzyme cleared, dorsal view <bold>F</bold> same, dorsal view. Abbreviations: NUE = neck of uterus externus, PP = pore-plate, SP = spermathecae. Scale bars: 0.5 mm (<bold>A, B</bold>); 0.7 mm (<bold>C, D</bold>); 500 µm (<bold>E, F</bold>).</p></caption><graphic xmlns:xlink="http://www.w3.org/1999/xlink" xlink:href="zookeys-726-087-g010.jpg" position="float" orientation="portrait" xlink:type="simple" id="oo_178191.jpg"/></fig></tp:treatment-sec><tp:treatment-sec sec-type="description" id="SECID0E4LAK"><title>Description.</title><p>
            <bold>Male</bold> (holotype). Total length 2.3. Carapace length 0.7, ovoid; narrowing gradually anteriorly, with yellowish-green pattern, pars cephalica flat, fovea not visible (Fig. <xref ref-type="fig" rid="F10">10A</xref>). Clypeus length 0.7, curved foward. Eyes: <abbrev xmlns:xlink="http://www.w3.org/1999/xlink" xlink:title="posterior median eyes" id="ABBRID0EJMAK" xlink:type="simple">PME</abbrev> elongated oval; <abbrev xmlns:xlink="http://www.w3.org/1999/xlink" xlink:title="anterior lateral eyes" id="ABBRID0ENMAK" xlink:type="simple">ALE</abbrev> and PLE rounded. Chelicerae light yellow, promargin with seven teeth, attached to <!--PageBreak-->long lamina (Fig. <xref ref-type="fig" rid="F12">12A</xref>); retromargin without teeth. Sternum light yellow gray. Endites dark yellow suffused. Legs light yellow, formula 1423, total length I 7.0; II 5.9; III 4.1; IV 6.5. Male palp: palpal femur length 0.4; palpal tibia short, as long as cymbium; cymbial apophysis short, bearing two short distal cuspules at tip, in different heights, retrolateral long hair on non-projected base, next to the tarsal organ; with four basal setae (Fig. <xref ref-type="fig" rid="F11">11C, E–F</xref>); cymbial prolateral extension almost squared; embolus elongated, enlarged at base and subapically twisted (Figs <xref ref-type="fig" rid="F10">10C–D</xref>, <xref ref-type="fig" rid="F11">11A</xref>). Abdomen length 1.3, oval, uniformly green-purplish color (Fig. <xref ref-type="fig" rid="F9">9A</xref>). Six epiandrous spigots, with short base (Fig. <xref ref-type="fig" rid="F12">12B</xref>).</p><fig id="F11" position="float" orientation="portrait"><label>Figure 11.</label><caption><p>
                <abbrev xmlns:xlink="http://www.w3.org/1999/xlink" xlink:title="scanning electron microscopy" id="ABBRID0ETNAK" xlink:type="simple">SEM</abbrev> images of <italic><tp:taxon-name><tp:taxon-name-part taxon-name-part-type="genus" reg="Ochyrocera">Ochyrocera</tp:taxon-name-part> <tp:taxon-name-part taxon-name-part-type="species" reg="aragogue">aragogue</tp:taxon-name-part></tp:taxon-name></italic> sp. n., male <abbrev xmlns:xlink="http://www.w3.org/1999/xlink" content-type="institution" xlink:title="Instituto Butantan, São Paulo" id="ABBRID0ECOAK" xlink:type="simple">IBSP</abbrev> 188851 (<bold>A–F</bold>) <bold>A</bold> left palp, retrolateral view <bold>B</bold> same, prolateral view <bold>C</bold> cymbium, basal setae <bold>D</bold> embolus, distal area <bold>E</bold> cymbium, tarsal organ <bold>F</bold> same, cuspules, long hair and tarsal organ, distal tip. Scale bars: 0.3 mm (<bold>A–D</bold>); 5 µm (<bold>E</bold>); 30 µm (<bold>F</bold>).</p></caption><graphic xmlns:xlink="http://www.w3.org/1999/xlink" xlink:href="zookeys-726-087-g011.jpg" position="float" orientation="portrait" xlink:type="simple" id="oo_178193.jpg"/></fig><fig id="F12" position="float" orientation="portrait"><label>Figure 12.</label><caption><p>
                <abbrev xmlns:xlink="http://www.w3.org/1999/xlink" xlink:title="scanning electron microscopy" id="ABBRID0EIPAK" xlink:type="simple">SEM</abbrev> images of <italic><tp:taxon-name><tp:taxon-name-part taxon-name-part-type="genus" reg="Ochyrocera">Ochyrocera</tp:taxon-name-part> <tp:taxon-name-part taxon-name-part-type="species" reg="aragogue">aragogue</tp:taxon-name-part></tp:taxon-name></italic> sp. n., male <abbrev xmlns:xlink="http://www.w3.org/1999/xlink" content-type="institution" xlink:title="Instituto Butantan, São Paulo" id="ABBRID0EXPAK" xlink:type="simple">IBSP</abbrev> 188851 (<bold>A–B</bold>), female, <abbrev xmlns:xlink="http://www.w3.org/1999/xlink" content-type="institution" xlink:title="Instituto Butantan, São Paulo" id="ABBRID0E5PAK" xlink:type="simple">IBSP</abbrev> 188850 (<bold>C–F</bold>) <bold>A</bold> chelicerae, frontal view, <bold>B</bold> epiandrous area, abdomen, ventral view <bold>C</bold> colulus, ventral view <bold>D</bold> chelicerae, frontal view <bold>E</bold> pedipalp, distal, prolateral view <bold>F</bold> same, tarsal organ. Scale bars: 0.3 mm (<bold>A–D</bold>); 20 µm (<bold>E</bold>); 5 µm (<bold>F</bold>).</p></caption><graphic xmlns:xlink="http://www.w3.org/1999/xlink" xlink:href="zookeys-726-087-g012.jpg" position="float" orientation="portrait" xlink:type="simple" id="oo_178194.jpg"/></fig><p>
            <bold>Female</bold> (paratype <abbrev xmlns:xlink="http://www.w3.org/1999/xlink" content-type="institution" xlink:title="Instituto Butantan, São Paulo" id="ABBRID0EARAK" xlink:type="simple">IBSP</abbrev> 174983). Total length 2.0; carapace length 0.74, pattern light yellowish (Fig. <xref ref-type="fig" rid="F10">10B</xref>). Pedipalp without claw, with conical tip and subdistal tarsal organ (Fig. <xref ref-type="fig" rid="F12">12E–F</xref>). Clypeus 0.68 diameter. Eyes, chelicerae, sternum, endites (Fig. <xref ref-type="fig" rid="F12">12D</xref>) and labium as in male. Legs as in male, formula 4123, total length I 6.3; II 4.7; III 3.6 IV 4.3. Abdomen length 0.96, globular (Fig. <xref ref-type="fig" rid="F10">10B</xref>). Colulus triangular, with approximately 10 bristles (Fig. <xref ref-type="fig" rid="F12">12C</xref>). Internal genitalia weakly sclerotized, spermathecae tubular, slender in basal area and curved and thickened at distal area. Uterus <!--PageBreak--><!--PageBreak--><!--PageBreak-->externus shorter than spermathecae, internally with no visible chambers, ending in truncated neck. Oval pore-plates at the base of spermathecae, with approximately 25–30 glandular ducts (Fig. <xref ref-type="fig" rid="F10">10E–F</xref>).</p></tp:treatment-sec><tp:treatment-sec sec-type="distribution" id="SECID0EBSAK"><title>Distribution.</title><p>Recorded exclusively from caves in the Carajás region, state of Pará, northern Brazil (Fig. <xref ref-type="fig" rid="F19">19B</xref>).</p></tp:treatment-sec><tp:treatment-sec><!--Section generated to contain objects referenced in tp:taxon-treatment.--><fig id="F19" position="float" orientation="portrait"><label>Figure 19.</label><caption><p>
                <bold>A</bold> Distribution map of <italic><tp:taxon-name><tp:taxon-name-part taxon-name-part-type="genus" reg="Ochyrocera">Ochyrocera</tp:taxon-name-part> <tp:taxon-name-part taxon-name-part-type="species" reg="varys">varys</tp:taxon-name-part></tp:taxon-name></italic> sp. n., yellow star <bold>B</bold> <italic><tp:taxon-name><tp:taxon-name-part taxon-name-part-type="genus" reg="Ochyrocera">Ochyrocera</tp:taxon-name-part> <tp:taxon-name-part taxon-name-part-type="species" reg="misspider">misspider</tp:taxon-name-part></tp:taxon-name></italic>, yellow diamond, and <italic><tp:taxon-name><tp:taxon-name-part taxon-name-part-type="genus" reg="Ochyrocera">O.</tp:taxon-name-part> <tp:taxon-name-part taxon-name-part-type="species" reg="aragogue">aragogue</tp:taxon-name-part></tp:taxon-name></italic> sp. n., white triangle.</p></caption><graphic xmlns:xlink="http://www.w3.org/1999/xlink" xlink:href="zookeys-726-087-g019.jpg" position="float" orientation="portrait" xlink:type="simple" id="oo_178202.jpg"/></fig><fig id="F9" position="float" orientation="portrait"><label>Figure 9.</label><caption><p>
                <abbrev xmlns:xlink="http://www.w3.org/1999/xlink" xlink:title="scanning electron microscopy" id="ABBRID0E36DI" xlink:type="simple">SEM</abbrev> images of <italic><tp:taxon-name><tp:taxon-name-part taxon-name-part-type="genus" reg="Ochyrocera">Ochyrocera</tp:taxon-name-part> <tp:taxon-name-part taxon-name-part-type="species" reg="laracna">laracna</tp:taxon-name-part></tp:taxon-name></italic> sp. n., male <abbrev xmlns:xlink="http://www.w3.org/1999/xlink" content-type="institution" xlink:title="Instituto Butantan, São Paulo" id="ABBRID0EMAAK" xlink:type="simple">IBSP</abbrev> 191335 (<bold>A–C</bold>), female <abbrev xmlns:xlink="http://www.w3.org/1999/xlink" content-type="institution" xlink:title="Instituto Butantan, São Paulo" id="ABBRID0ETAAK" xlink:type="simple">IBSP</abbrev> 191335 (<bold>D–F</bold>) <bold>A</bold> trichobothria, palp, dorsal view <bold>B</bold> epiandrous area, abdomen, ventral view <bold>C</bold> chelicerae, frontal view <bold>D</bold> same, frontal view <bold>E</bold> endites and labium, ventral view <bold>F</bold> serrula, ventral view. Scale bars: 300 µm.</p></caption><graphic xmlns:xlink="http://www.w3.org/1999/xlink" xlink:href="zookeys-726-087-g009.jpg" position="float" orientation="portrait" xlink:type="simple" id="oo_178189.jpg"/></fig></tp:treatment-sec></tp:taxon-treatment>
