# Supplementary material for: Seven new species of the spider genus Ochyrocera from caves in Floresta Nacional de Carajás, PA, Brazil (Araneae, Ochyroceratidae)
Source: Zookeys. 2018 Jan 10;(726):87–130. doi: 10.3897/zookeys.726.19778 (PMC5799772; doi:10.3897/zookeys.726.19778)
Supplement: XML Treatment for Ochyrocera misspider [file zookeys.726.19778-treatment6.xml]

<!DOCTYPE tp:taxon-treatment
  PUBLIC "-//TaxonX//DTD Taxonomic Treatment Publishing DTD v0 20100105//EN" "tax-treatment-NSO.dtd">
<tp:taxon-treatment xmlns:tp="http://www.plazi.org/taxpub"><tp:treatment-meta><kwd-group><label>Taxon classification</label><kwd><named-content xmlns:xlink="http://www.w3.org/1999/xlink" content-type="kingdom">Animalia</named-content></kwd><kwd><named-content xmlns:xlink="http://www.w3.org/1999/xlink" content-type="order">Araneae</named-content></kwd><kwd><named-content xmlns:xlink="http://www.w3.org/1999/xlink" content-type="family">Ochyroceratidae</named-content></kwd></kwd-group><mixed-citation publication-type="journal"><person-group><name><surname>Brescovit</surname><given-names>Antonio D.</given-names></name><name><surname>Cizauskas</surname><given-names>Igor</given-names></name><name><surname>Mota</surname><given-names>Leandro P.</given-names></name></person-group><article-title>Seven new species of the spider genus <italic><tp:taxon-name><tp:taxon-name-part taxon-name-part-type="genus" reg="Ochyrocera">Ochyrocera</tp:taxon-name-part></tp:taxon-name></italic> from caves in Floresta Nacional de Carajás, PA, Brazil (<tp:taxon-name><tp:taxon-name-part taxon-name-part-type="order">Araneae</tp:taxon-name-part></tp:taxon-name>, <tp:taxon-name><tp:taxon-name-part taxon-name-part-type="family">Ochyroceratidae</tp:taxon-name-part></tp:taxon-name>)</article-title><source>Zookeys</source><day>10</day><month>1</month><year>2018</year><volume>2018</volume><issue>726</issue><fpage>87</fpage><lpage>130</lpage><pub-id pub-id-type="doi">10.3897/zookeys.726.19778</pub-id></mixed-citation></tp:treatment-meta><tp:nomenclature><tp:taxon-name>
            <tp:taxon-name-part taxon-name-part-type="genus" reg="Ochyrocera">Ochyrocera</tp:taxon-name-part>
            <tp:taxon-name-part taxon-name-part-type="species" reg="misspider">misspider</tp:taxon-name-part>
            <object-id xmlns:xlink="http://www.w3.org/1999/xlink" content-type="zoobank" xlink:type="simple">http://zoobank.org/A4A64C11-B4B6-4B3B-9E95-323239941030</object-id>
          </tp:taxon-name><tp:taxon-status xmlns:xlink="http://www.w3.org/1999/xlink" xlink:type="simple">sp. n.</tp:taxon-status><xref ref-type="fig" rid="F13">Figures 13</xref><xref ref-type="fig" rid="F14">, 14</xref><xref ref-type="fig" rid="F15">, 15</xref><xref ref-type="fig" rid="F16">, 16</xref><xref ref-type="fig" rid="F19">, 19B</xref><xref ref-type="fig" rid="F21">, 21C</xref></tp:nomenclature><tp:treatment-sec sec-type="Types" id="SECID0ELUAK"><title>Types.</title><p>Holotype male from Cave N4E_0070 (<named-content xmlns:xlink="http://www.w3.org/1999/xlink" content-type="dwc:verbatimCoordinates" xlink:type="simple"><named-content content-type="geo-json" specific-use="{&#34;type&#34;:&#34;Point&#34;,&#34;coordinates&#34;:[-50.152778,-6.032222]}" id="NCID0EUUAK" xlink:type="simple">6°1'56"S, 50°9'10"W</named-content></named-content>), Serra Norte, Floresta Nacional de Carajás, Parauapebas, Pará, Brazil, 24–30/VII/2009, R. Andrade &amp; I. Cizauskas et al. (<abbrev xmlns:xlink="http://www.w3.org/1999/xlink" content-type="institution" xlink:title="Instituto Butantan, São Paulo" id="ABBRID0EZUAK" xlink:type="simple">IBSP</abbrev> 176910). Paratype: female from Cave N4E_0070 (<named-content xmlns:xlink="http://www.w3.org/1999/xlink" content-type="dwc:verbatimCoordinates" xlink:type="simple"><named-content content-type="geo-json" specific-use="{&#34;type&#34;:&#34;Point&#34;,&#34;coordinates&#34;:[-50.152778,-6.032222]}" id="NCID0EBVAK" xlink:type="simple">6°1'56"S, 50°9'10"W</named-content></named-content>), Serra Norte, Floresta Nacional de Carajás, Parauapebas, Pará, Brazil, 19/II-04/III/2010, R. Andrade &amp; I. Cizauskas et al. (<abbrev xmlns:xlink="http://www.w3.org/1999/xlink" content-type="institution" xlink:title="Instituto Butantan, São Paulo" id="ABBRID0EGVAK" xlink:type="simple">IBSP</abbrev> 176870).</p></tp:treatment-sec><tp:treatment-sec sec-type="material" id="SECID0ELVAK"><title>Other material examined.</title><p>BRAZIL. Pará: <bold>HYPOGEAN SAMPLES</bold>: Canaã dos Carajás, Floresta Nacional de Carajás, Serra Sul, Cave CAV_0024 (<named-content xmlns:xlink="http://www.w3.org/1999/xlink" content-type="dwc:verbatimCoordinates" xlink:type="simple"><named-content content-type="geo-json" specific-use="{&#34;type&#34;:&#34;Point&#34;,&#34;coordinates&#34;:[-50.365833,-6.405556]}" id="NCID0EWVAK" xlink:type="simple">6°24'20"S; 50°21'57"W</named-content></named-content>), 1♀, 22–31/V/2010 (<abbrev xmlns:xlink="http://www.w3.org/1999/xlink" content-type="institution" xlink:title="Instituto Butantan, São Paulo" id="ABBRID0E2VAK" xlink:type="simple">IBSP</abbrev> 175310), 2♀, 22–28/IX/2010 (<abbrev xmlns:xlink="http://www.w3.org/1999/xlink" content-type="institution" xlink:title="Instituto Butantan, São Paulo" id="ABBRID0EAWAK" xlink:type="simple">IBSP</abbrev> 175314); Cave CAV_0032 (<named-content xmlns:xlink="http://www.w3.org/1999/xlink" content-type="dwc:verbatimCoordinates" xlink:type="simple"><named-content content-type="geo-json" specific-use="{&#34;type&#34;:&#34;Point&#34;,&#34;coordinates&#34;:[-50.323611,-6.426389]}" id="NCID0EIWAK" xlink:type="simple">6°25'35"S; 50°19'25"W</named-content></named-content>), 1♀, 22–28/IX/2010 (<abbrev xmlns:xlink="http://www.w3.org/1999/xlink" content-type="institution" xlink:title="Instituto Butantan, São Paulo" id="ABBRID0ENWAK" xlink:type="simple">IBSP</abbrev> 175315); Cave S11D-101 (<named-content xmlns:xlink="http://www.w3.org/1999/xlink" content-type="dwc:verbatimCoordinates" xlink:type="simple"><named-content content-type="geo-json" specific-use="{&#34;type&#34;:&#34;Point&#34;,&#34;coordinates&#34;:[-50.363333,-6.389444]}" id="NCID0EVWAK" xlink:type="simple">6°23'22"S; 50°21'48"W</named-content></named-content>), 1♀, 01–14/VII/2010 (<abbrev xmlns:xlink="http://www.w3.org/1999/xlink" content-type="institution" xlink:title="Instituto Butantan, São Paulo" id="ABBRID0E1WAK" xlink:type="simple">IBSP</abbrev> 175311); Cave S11D-26 (<named-content xmlns:xlink="http://www.w3.org/1999/xlink" content-type="dwc:verbatimCoordinates" xlink:type="simple"><named-content content-type="geo-json" specific-use="{&#34;type&#34;:&#34;Point&#34;,&#34;coordinates&#34;:[-50.354722,-6.413611]}" id="NCID0ECXAK" xlink:type="simple">6°24'49"S; 50°21'17"W</named-content></named-content>), 1♀, 19–22/II/2010 (<abbrev xmlns:xlink="http://www.w3.org/1999/xlink" content-type="institution" xlink:title="Instituto Butantan, São Paulo" id="ABBRID0EHXAK" xlink:type="simple">IBSP</abbrev> 175309); Cave S11D-31 (<named-content xmlns:xlink="http://www.w3.org/1999/xlink" content-type="dwc:verbatimCoordinates" xlink:type="simple"><named-content content-type="geo-json" specific-use="{&#34;type&#34;:&#34;Point&#34;,&#34;coordinates&#34;:[-50.345278,-6.411389]}" id="NCID0EPXAK" xlink:type="simple">6°24'41"S; 50°20'43"W</named-content></named-content>), 3♀, 03–19/VIII/2010 (<abbrev xmlns:xlink="http://www.w3.org/1999/xlink" content-type="institution" xlink:title="Instituto Butantan, São Paulo" id="ABBRID0EUXAK" xlink:type="simple">IBSP</abbrev> 175312); Cave S11D-39 (<named-content xmlns:xlink="http://www.w3.org/1999/xlink" content-type="dwc:verbatimCoordinates" xlink:type="simple"><named-content content-type="geo-json" specific-use="{&#34;type&#34;:&#34;Point&#34;,&#34;coordinates&#34;:[-50.340833,-6.396111]}" id="NCID0E3XAK" xlink:type="simple">6°23'46"S; 50°20'27"W</named-content></named-content>), 1♀, 03–19/VIII/2010 (<abbrev xmlns:xlink="http://www.w3.org/1999/xlink" content-type="institution" xlink:title="Instituto Butantan, São Paulo" id="ABBRID0EBYAK" xlink:type="simple">IBSP</abbrev> 175313); 5♀, 13–30/I/2010 (<abbrev xmlns:xlink="http://www.w3.org/1999/xlink" content-type="institution" xlink:title="Instituto Butantan, São Paulo" id="ABBRID0EGYAK" xlink:type="simple">IBSP</abbrev> 175307, <abbrev xmlns:xlink="http://www.w3.org/1999/xlink" content-type="institution" xlink:title="Instituto Butantan, São Paulo" id="ABBRID0ELYAK" xlink:type="simple">IBSP</abbrev> 175306, <abbrev xmlns:xlink="http://www.w3.org/1999/xlink" content-type="institution" xlink:title="Instituto Butantan, São Paulo" id="ABBRID0EQYAK" xlink:type="simple">IBSP</abbrev> 175308); Cave S11D-89 (<named-content xmlns:xlink="http://www.w3.org/1999/xlink" content-type="dwc:verbatimCoordinates" xlink:type="simple"><named-content content-type="geo-json" specific-use="{&#34;type&#34;:&#34;Point&#34;,&#34;coordinates&#34;:[-50.322222,-6.395833]}" id="NCID0EYYAK" xlink:type="simple">6°23'45"S; 50°19'20"W</named-content></named-content>), 3♀, 13–30/I/2010 (<abbrev xmlns:xlink="http://www.w3.org/1999/xlink" content-type="institution" xlink:title="Instituto Butantan, São Paulo" id="ABBRID0E4YAK" xlink:type="simple">IBSP</abbrev> 175305); Cave S11D_94 (<named-content xmlns:xlink="http://www.w3.org/1999/xlink" content-type="dwc:verbatimCoordinates" xlink:type="simple"><named-content content-type="geo-json" specific-use="{&#34;type&#34;:&#34;Point&#34;,&#34;coordinates&#34;:[-50.321389,-6.394444]}" id="NCID0EFZAK" xlink:type="simple">6°23'40"S; 50°19'17"W</named-content></named-content>), 1♀, 13–30/I/2010 (<abbrev xmlns:xlink="http://www.w3.org/1999/xlink" content-type="institution" xlink:title="Instituto Butantan, São Paulo" id="ABBRID0EKZAK" xlink:type="simple">IBSP</abbrev> 175304), all collected by R. Andrade &amp; I. Cizauskas et al.; Parauapebas, Cave CRIS_20 (<named-content xmlns:xlink="http://www.w3.org/1999/xlink" content-type="dwc:verbatimCoordinates" xlink:type="simple"><named-content content-type="geo-json" specific-use="{&#34;type&#34;:&#34;Point&#34;,&#34;coordinates&#34;:[-49.688333,-6.426389]}" id="NCID0ESZAK" xlink:type="simple">6°25'35"S; 49°41'18"W</named-content></named-content>), 6♀, 29/VII-06/VIII/2008, R. Andrade (<abbrev xmlns:xlink="http://www.w3.org/1999/xlink" content-type="institution" xlink:title="Instituto Butantan, São Paulo" id="ABBRID0EXZAK" xlink:type="simple">IBSP</abbrev> 174597); Floresta Nacional de Carajás, Serra Norte, Cave GEM_1570, 3♀, 17–24/X/2008, R. Andrade (<abbrev xmlns:xlink="http://www.w3.org/1999/xlink" content-type="institution" xlink:title="Instituto Butantan, São Paulo" id="ABBRID0E3ZAK" xlink:type="simple">IBSP</abbrev> 174516); Cave N1_0025 (<named-content xmlns:xlink="http://www.w3.org/1999/xlink" content-type="dwc:verbatimCoordinates" xlink:type="simple"><named-content content-type="geo-json" specific-use="{&#34;type&#34;:&#34;Point&#34;,&#34;coordinates&#34;:[-50.272500,-6.031667]}" id="NCID0EE1AK" xlink:type="simple">6°1'54"S; 50°16'21"W</named-content></named-content>), 1♀, 02–29/IV/2015 (<abbrev xmlns:xlink="http://www.w3.org/1999/xlink" content-type="institution" xlink:title="Instituto Butantan, São Paulo" id="ABBRID0EJ1AK" xlink:type="simple">IBSP</abbrev> 188874); Cave N1_0039 (<named-content xmlns:xlink="http://www.w3.org/1999/xlink" content-type="dwc:verbatimCoordinates" xlink:type="simple"><named-content content-type="geo-json" specific-use="{&#34;type&#34;:&#34;Point&#34;,&#34;coordinates&#34;:[-50.270278,-6.029444]}" id="NCID0ER1AK" xlink:type="simple">6°1'46"S; 50°16'13"W</named-content></named-content>), 1♀, 02–29/IV/2015 (<abbrev xmlns:xlink="http://www.w3.org/1999/xlink" content-type="institution" xlink:title="Instituto Butantan, São Paulo" id="ABBRID0EW1AK" xlink:type="simple">IBSP</abbrev> 188873); Cave N1_0169 (<named-content xmlns:xlink="http://www.w3.org/1999/xlink" content-type="dwc:verbatimCoordinates" xlink:type="simple"><named-content content-type="geo-json" specific-use="{&#34;type&#34;:&#34;Point&#34;,&#34;coordinates&#34;:[-50.299722,-6.023056]}" id="NCID0E51AK" xlink:type="simple">6°1'23"S; 50°17'59"W</named-content></named-content>), 1♀, 03–17/XII/2014 (<abbrev xmlns:xlink="http://www.w3.org/1999/xlink" content-type="institution" xlink:title="Instituto Butantan, São Paulo" id="ABBRID0ED2AK" xlink:type="simple">IBSP</abbrev> 188870); Cave N1_0176 (<named-content xmlns:xlink="http://www.w3.org/1999/xlink" content-type="dwc:verbatimCoordinates" xlink:type="simple"><named-content content-type="geo-json" specific-use="{&#34;type&#34;:&#34;Point&#34;,&#34;coordinates&#34;:[-50.300556,-6.024722]}" id="NCID0EL2AK" xlink:type="simple">6°1'29"S; 50°18'2"W</named-content></named-content>), 1♀, 02–23/IV/2015 (<abbrev xmlns:xlink="http://www.w3.org/1999/xlink" content-type="institution" xlink:title="Instituto Butantan, São Paulo" id="ABBRID0EQ2AK" xlink:type="simple">IBSP</abbrev> 188872); Cave N1_0180 (<named-content xmlns:xlink="http://www.w3.org/1999/xlink" content-type="dwc:verbatimCoordinates" xlink:type="simple"><named-content content-type="geo-json" specific-use="{&#34;type&#34;:&#34;Point&#34;,&#34;coordinates&#34;:[-50.273611,-6.042500]}" id="NCID0EY2AK" xlink:type="simple">6°2'33"S; 50°16'25"W</named-content></named-content>), 2♀, 28/IX-03/X/2007 (<abbrev xmlns:xlink="http://www.w3.org/1999/xlink" content-type="institution" xlink:title="Instituto Butantan, São Paulo" id="ABBRID0E42AK" xlink:type="simple">IBSP</abbrev> 174731); Cave N1_0221 (<named-content xmlns:xlink="http://www.w3.org/1999/xlink" content-type="dwc:verbatimCoordinates" xlink:type="simple"><named-content content-type="geo-json" specific-use="{&#34;type&#34;:&#34;Point&#34;,&#34;coordinates&#34;:[-50.300556,-6.030000]}" id="NCID0EF3AK" xlink:type="simple">6°1'48"S; 50°18'2"W</named-content></named-content>), 1♀, 04/IX-06/X/2014 (<abbrev xmlns:xlink="http://www.w3.org/1999/xlink" content-type="institution" xlink:title="Instituto Butantan, São Paulo" id="ABBRID0EK3AK" xlink:type="simple">IBSP</abbrev> 188869); Cave N1-0106 (<named-content xmlns:xlink="http://www.w3.org/1999/xlink" content-type="dwc:verbatimCoordinates" xlink:type="simple"><named-content content-type="geo-json" specific-use="{&#34;type&#34;:&#34;Point&#34;,&#34;coordinates&#34;:[-50.306111,-6.012778]}" id="NCID0ES3AK" xlink:type="simple">6°0'46"S; 50°18'22"W</named-content></named-content>), 1♀, 07–28/I/2015 (<abbrev xmlns:xlink="http://www.w3.org/1999/xlink" content-type="institution" xlink:title="Instituto Butantan, São Paulo" id="ABBRID0EX3AK" xlink:type="simple">IBSP</abbrev> 188871); Cave N1-0226 (<named-content xmlns:xlink="http://www.w3.org/1999/xlink" content-type="dwc:verbatimCoordinates" xlink:type="simple"><named-content content-type="geo-json" specific-use="{&#34;type&#34;:&#34;Point&#34;,&#34;coordinates&#34;:[-50.267222,-6.037778]}" id="NCID0E63AK" xlink:type="simple">6°2'16"S; 50°16'2"W</named-content></named-content>), 1♀, 02–29/IV/2015 (<abbrev xmlns:xlink="http://www.w3.org/1999/xlink" content-type="institution" xlink:title="Instituto Butantan, São Paulo" id="ABBRID0EE4AK" xlink:type="simple">IBSP</abbrev> 188875); Cave N2_026 (<named-content xmlns:xlink="http://www.w3.org/1999/xlink" content-type="dwc:verbatimCoordinates" xlink:type="simple"><named-content content-type="geo-json" specific-use="{&#34;type&#34;:&#34;Point&#34;,&#34;coordinates&#34;:[-50.239722,-6.054444]}" id="NCID0EM4AK" xlink:type="simple">6°3'16"S; 50°14'23"W</named-content></named-content>), 3♀, 26/IX-17/X/2012 (<abbrev xmlns:xlink="http://www.w3.org/1999/xlink" content-type="institution" xlink:title="Instituto Butantan, São Paulo" id="ABBRID0ER4AK" xlink:type="simple">IBSP</abbrev> 178500, <abbrev xmlns:xlink="http://www.w3.org/1999/xlink" content-type="institution" xlink:title="Instituto Butantan, São Paulo" id="ABBRID0EW4AK" xlink:type="simple">IBSP</abbrev> 178498); Cave N3_0002 (<named-content xmlns:xlink="http://www.w3.org/1999/xlink" content-type="dwc:verbatimCoordinates" xlink:type="simple"><named-content content-type="geo-json" specific-use="{&#34;type&#34;:&#34;Point&#34;,&#34;coordinates&#34;:[-50.200556,-6.028611]}" id="NCID0E54AK" xlink:type="simple">6°1'43"S; 50°12'2"W</named-content></named-content>), 1♀, 05–17/III/2013 (<abbrev xmlns:xlink="http://www.w3.org/1999/xlink" content-type="institution" xlink:title="Instituto Butantan, São Paulo" id="ABBRID0ED5AK" xlink:type="simple">IBSP</abbrev> 178503); Cave N3_0003 (<named-content xmlns:xlink="http://www.w3.org/1999/xlink" content-type="dwc:verbatimCoordinates" xlink:type="simple"><named-content content-type="geo-json" specific-use="{&#34;type&#34;:&#34;Point&#34;,&#34;coordinates&#34;:[-50.200833,-6.028889]}" id="NCID0EL5AK" xlink:type="simple">6°1'44"S; 50°12'3"W</named-content></named-content>), 1♀, 26/IX-17/X/2012 (<abbrev xmlns:xlink="http://www.w3.org/1999/xlink" content-type="institution" xlink:title="Instituto Butantan, São Paulo" id="ABBRID0EQ5AK" xlink:type="simple">IBSP</abbrev> 178480); Cave N3_0004 (<named-content xmlns:xlink="http://www.w3.org/1999/xlink" content-type="dwc:verbatimCoordinates" xlink:type="simple"><named-content content-type="geo-json" specific-use="{&#34;type&#34;:&#34;Point&#34;,&#34;coordinates&#34;:[-50.200556,-6.029167]}" id="NCID0EY5AK" xlink:type="simple">6°1'45"S; 50°12'2"W</named-content></named-content>), 1♀, 26/IX-17/X/2012 (<abbrev xmlns:xlink="http://www.w3.org/1999/xlink" content-type="institution" xlink:title="Instituto Butantan, São Paulo" id="ABBRID0E45AK" xlink:type="simple">IBSP</abbrev> 178483); Cave N3_0006 (<named-content xmlns:xlink="http://www.w3.org/1999/xlink" content-type="dwc:verbatimCoordinates" xlink:type="simple"><named-content content-type="geo-json" specific-use="{&#34;type&#34;:&#34;Point&#34;,&#34;coordinates&#34;:[-50.200833,-6.029167]}" id="NCID0EF6AK" xlink:type="simple">6°1'45"S; 50°12'3"W</named-content></named-content>), 1♀, 26/IX-17/X/2012 (<abbrev xmlns:xlink="http://www.w3.org/1999/xlink" content-type="institution" xlink:title="Instituto Butantan, São Paulo" id="ABBRID0EK6AK" xlink:type="simple">IBSP</abbrev> 178484); Cave N3_0023 (<named-content xmlns:xlink="http://www.w3.org/1999/xlink" content-type="dwc:verbatimCoordinates" xlink:type="simple"><named-content content-type="geo-json" specific-use="{&#34;type&#34;:&#34;Point&#34;,&#34;coordinates&#34;:[-50.219444,-6.043056]}" id="NCID0ES6AK" xlink:type="simple">6°2'35"S; 50°13'10"W</named-content></named-content>), 1♀, 02–23/VIII/2013 (<abbrev xmlns:xlink="http://www.w3.org/1999/xlink" content-type="institution" xlink:title="Instituto Butantan, São Paulo" id="ABBRID0EX6AK" xlink:type="simple">IBSP</abbrev> 178538); Cave N3_0026 (<named-content xmlns:xlink="http://www.w3.org/1999/xlink" content-type="dwc:verbatimCoordinates" xlink:type="simple"><named-content content-type="geo-json" specific-use="{&#34;type&#34;:&#34;Point&#34;,&#34;coordinates&#34;:[-50.219167,-6.044167]}" id="NCID0E66AK" xlink:type="simple">6°2'39"S; 50°13'9"W</named-content></named-content>), 4♀, 26/IX-17/X/2012 (<abbrev xmlns:xlink="http://www.w3.org/1999/xlink" content-type="institution" xlink:title="Instituto Butantan, São Paulo" id="ABBRID0EEABK" xlink:type="simple">IBSP</abbrev> 178487, <abbrev xmlns:xlink="http://www.w3.org/1999/xlink" content-type="institution" xlink:title="Instituto Butantan, São Paulo" id="ABBRID0EJABK" xlink:type="simple">IBSP</abbrev> 178488, <abbrev xmlns:xlink="http://www.w3.org/1999/xlink" content-type="institution" xlink:title="Instituto Butantan, São Paulo" id="ABBRID0EOABK" xlink:type="simple">IBSP</abbrev> 178490), 1♀, 05–17/III/2013 (<abbrev xmlns:xlink="http://www.w3.org/1999/xlink" content-type="institution" xlink:title="Instituto Butantan, São Paulo" id="ABBRID0ETABK" xlink:type="simple">IBSP</abbrev> 178511); Cave N3_0028 (<named-content xmlns:xlink="http://www.w3.org/1999/xlink" content-type="dwc:verbatimCoordinates" xlink:type="simple"><named-content content-type="geo-json" specific-use="{&#34;type&#34;:&#34;Point&#34;,&#34;coordinates&#34;:[-50.218056,-6.042222]}" id="NCID0E2ABK" xlink:type="simple">6°2'32"S; 50°13'5"W</named-content></named-content>), 1♀, 05–17/III/2013 (<abbrev xmlns:xlink="http://www.w3.org/1999/xlink" content-type="institution" xlink:title="Instituto Butantan, São Paulo" id="ABBRID0EABBK" xlink:type="simple">IBSP</abbrev> 178513); Cave N3_0033 (<named-content xmlns:xlink="http://www.w3.org/1999/xlink" content-type="dwc:verbatimCoordinates" xlink:type="simple"><named-content content-type="geo-json" specific-use="{&#34;type&#34;:&#34;Point&#34;,&#34;coordinates&#34;:[-50.220000,-6.045000]}" id="NCID0EIBBK" xlink:type="simple">6°2'42"S; 50°13'12"W</named-content></named-content>), 1♀, 26/IX-17/X/2012 (<abbrev xmlns:xlink="http://www.w3.org/1999/xlink" content-type="institution" xlink:title="Instituto Butantan, São Paulo" id="ABBRID0ENBBK" xlink:type="simple">IBSP</abbrev> 178493); Cave N3_0037 (<named-content xmlns:xlink="http://www.w3.org/1999/xlink" content-type="dwc:verbatimCoordinates" xlink:type="simple"><named-content content-type="geo-json" specific-use="{&#34;type&#34;:&#34;Point&#34;,&#34;coordinates&#34;:[-50.220556,-6.045833]}" id="NCID0EVBBK" xlink:type="simple">6°2'45"S; 50°13'14"W</named-content></named-content>), 1♀, 26/IX-17/X/2012 (<abbrev xmlns:xlink="http://www.w3.org/1999/xlink" content-type="institution" xlink:title="Instituto Butantan, São Paulo" id="ABBRID0E1BBK" xlink:type="simple">IBSP</abbrev> 178496); Cave N3_0047 (<named-content xmlns:xlink="http://www.w3.org/1999/xlink" content-type="dwc:verbatimCoordinates" xlink:type="simple"><named-content content-type="geo-json" specific-use="{&#34;type&#34;:&#34;Point&#34;,&#34;coordinates&#34;:[-50.227778,-6.040833]}" id="NCID0ECCBK" xlink:type="simple">6°2'27"S; 50°13'40"W</named-content></named-content>), 5♀, 03–17/IV/2013 (<abbrev xmlns:xlink="http://www.w3.org/1999/xlink" content-type="institution" xlink:title="Instituto Butantan, São Paulo" id="ABBRID0EHCBK" xlink:type="simple">IBSP</abbrev> 178526, <abbrev xmlns:xlink="http://www.w3.org/1999/xlink" content-type="institution" xlink:title="Instituto Butantan, São Paulo" id="ABBRID0EMCBK" xlink:type="simple">IBSP</abbrev> 178528, <abbrev xmlns:xlink="http://www.w3.org/1999/xlink" content-type="institution" xlink:title="Instituto Butantan, São Paulo" id="ABBRID0ERCBK" xlink:type="simple">IBSP</abbrev> 178530); 1♀, 02–23/VIII/2013 (<abbrev xmlns:xlink="http://www.w3.org/1999/xlink" content-type="institution" xlink:title="Instituto Butantan, São Paulo" id="ABBRID0EWCBK" xlink:type="simple">IBSP</abbrev> 178542); Cave N3_0054 (<named-content xmlns:xlink="http://www.w3.org/1999/xlink" content-type="dwc:verbatimCoordinates" xlink:type="simple"><named-content content-type="geo-json" specific-use="{&#34;type&#34;:&#34;Point&#34;,&#34;coordinates&#34;:[-50.228333,-6.040278]}" id="NCID0E5CBK" xlink:type="simple">6°2'25"S; 50°13'42"W</named-content></named-content>), 3♀, 02–23/VIII/2013 (<abbrev xmlns:xlink="http://www.w3.org/1999/xlink" content-type="institution" xlink:title="Instituto Butantan, São Paulo" id="ABBRID0EDDBK" xlink:type="simple">IBSP</abbrev> 178543, <abbrev xmlns:xlink="http://www.w3.org/1999/xlink" content-type="institution" xlink:title="Instituto Butantan, São Paulo" id="ABBRID0EIDBK" xlink:type="simple">IBSP</abbrev> 178544, <abbrev xmlns:xlink="http://www.w3.org/1999/xlink" content-type="institution" xlink:title="Instituto Butantan, São Paulo" id="ABBRID0ENDBK" xlink:type="simple">IBSP</abbrev> 178545); Cave N3_0074 (<named-content xmlns:xlink="http://www.w3.org/1999/xlink" content-type="dwc:verbatimCoordinates" xlink:type="simple"><named-content content-type="geo-json" specific-use="{&#34;type&#34;:&#34;Point&#34;,&#34;coordinates&#34;:[-50.230278,-6.043056]}" id="NCID0EVDBK" xlink:type="simple">6°2'35"S; 50°13'49"W</named-content></named-content>), 4♀, 05–17/III/2013 (<abbrev xmlns:xlink="http://www.w3.org/1999/xlink" content-type="institution" xlink:title="Instituto Butantan, São Paulo" id="ABBRID0E1DBK" xlink:type="simple">IBSP</abbrev> 178520, <abbrev xmlns:xlink="http://www.w3.org/1999/xlink" content-type="institution" xlink:title="Instituto Butantan, São Paulo" id="ABBRID0E6DBK" xlink:type="simple">IBSP</abbrev> 178522, <abbrev xmlns:xlink="http://www.w3.org/1999/xlink" content-type="institution" xlink:title="Instituto Butantan, São Paulo" id="ABBRID0EEEBK" xlink:type="simple">IBSP</abbrev> 178523); 2♀, 02–23/VIII/2013 (<abbrev xmlns:xlink="http://www.w3.org/1999/xlink" content-type="institution" xlink:title="Instituto Butantan, São Paulo" id="ABBRID0EJEBK" xlink:type="simple">IBSP</abbrev> 178547, <abbrev xmlns:xlink="http://www.w3.org/1999/xlink" content-type="institution" xlink:title="Instituto Butantan, São Paulo" id="ABBRID0EOEBK" xlink:type="simple">IBSP</abbrev> 178550); Cave N3_0076 (<named-content xmlns:xlink="http://www.w3.org/1999/xlink" content-type="dwc:verbatimCoordinates" xlink:type="simple"><named-content content-type="geo-json" specific-use="{&#34;type&#34;:&#34;Point&#34;,&#34;coordinates&#34;:[-50.226667,-6.041111]}" id="NCID0EWEBK" xlink:type="simple">6°2'28"S; 50°13'36"W</named-content></named-content>), 1♂1♀, 02–23/VIII/2013 (<abbrev xmlns:xlink="http://www.w3.org/1999/xlink" content-type="institution" xlink:title="Instituto Butantan, São Paulo" id="ABBRID0E2EBK" xlink:type="simple">IBSP</abbrev> 178551); 2♀, 03–17/IV/2013 (<abbrev xmlns:xlink="http://www.w3.org/1999/xlink" content-type="institution" xlink:title="Instituto Butantan, São Paulo" id="ABBRID0EAFBK" xlink:type="simple">IBSP</abbrev> 178535, <abbrev xmlns:xlink="http://www.w3.org/1999/xlink" content-type="institution" xlink:title="Instituto Butantan, São Paulo" id="ABBRID0EFFBK" xlink:type="simple">IBSP</abbrev> 178536); Cave N5SM2_0081 (<named-content xmlns:xlink="http://www.w3.org/1999/xlink" content-type="dwc:verbatimCoordinates" xlink:type="simple"><named-content content-type="geo-json" specific-use="{&#34;type&#34;:&#34;Point&#34;,&#34;coordinates&#34;:[-50.128889,-6.121944]}" id="NCID0ENFBK" xlink:type="simple">6°7'19"S; 50°7'44"W</named-content></named-content>) 2♀, 2010–11 (<abbrev xmlns:xlink="http://www.w3.org/1999/xlink" content-type="institution" xlink:title="Universidade Federal de Lavras, Lavras" id="ABBRID0ESFBK" xlink:type="simple">ISLA</abbrev> 14622); Cave N5W-03 (64'53"S; 50°8'4"W) 2♀, 02–23/VIII/2013 (<abbrev xmlns:xlink="http://www.w3.org/1999/xlink" content-type="institution" xlink:title="Instituto Butantan, São Paulo" id="ABBRID0EXFBK" xlink:type="simple">IBSP</abbrev> 178556, <abbrev xmlns:xlink="http://www.w3.org/1999/xlink" content-type="institution" xlink:title="Instituto Butantan, São Paulo" id="ABBRID0E3FBK" xlink:type="simple">IBSP</abbrev> 178561); Cave N8_0002 (<named-content xmlns:xlink="http://www.w3.org/1999/xlink" content-type="dwc:verbatimCoordinates" xlink:type="simple"><named-content content-type="geo-json" specific-use="{&#34;type&#34;:&#34;Point&#34;,&#34;coordinates&#34;:[-50.159722,-6.168056]}" id="NCID0EEGBK" xlink:type="simple">6°10'5"S; 50°9'35"W</named-content></named-content>), 4♀, 02–29/IV/2015 (<abbrev xmlns:xlink="http://www.w3.org/1999/xlink" content-type="institution" xlink:title="Instituto Butantan, São Paulo" id="ABBRID0EJGBK" xlink:type="simple">IBSP</abbrev> 188876); Cave N8_0003 (<named-content xmlns:xlink="http://www.w3.org/1999/xlink" content-type="dwc:verbatimCoordinates" xlink:type="simple"><named-content content-type="geo-json" specific-use="{&#34;type&#34;:&#34;Point&#34;,&#34;coordinates&#34;:[-50.158889,-6.168333]}" id="NCID0ERGBK" xlink:type="simple">6°10'6"S; 50°9'32"W</named-content></named-content>), 2♀, 02–29/IV/2015 (<abbrev xmlns:xlink="http://www.w3.org/1999/xlink" content-type="institution" xlink:title="Instituto Butantan, São Paulo" id="ABBRID0EWGBK" xlink:type="simple">IBSP</abbrev> 188877); Cave N8_0018 (<named-content xmlns:xlink="http://www.w3.org/1999/xlink" content-type="dwc:verbatimCoordinates" xlink:type="simple"><named-content content-type="geo-json" specific-use="{&#34;type&#34;:&#34;Point&#34;,&#34;coordinates&#34;:[-50.157778,-6.168889]}" id="NCID0E5GBK" xlink:type="simple">6°10'8"S; 50°9'28"W</named-content></named-content>), 1♀, 02–29/IV/2015 (<abbrev xmlns:xlink="http://www.w3.org/1999/xlink" content-type="institution" xlink:title="Instituto Butantan, São Paulo" id="ABBRID0EDHBK" xlink:type="simple">IBSP</abbrev> 188878); Cave N8_0019 (<named-content xmlns:xlink="http://www.w3.org/1999/xlink" content-type="dwc:verbatimCoordinates" xlink:type="simple"><named-content content-type="geo-json" specific-use="{&#34;type&#34;:&#34;Point&#34;,&#34;coordinates&#34;:[-50.157500,-6.169722]}" id="NCID0ELHBK" xlink:type="simple">6°10'11"S; 50°9'27"W</named-content></named-content>), 1♀, 02–29/IV/2015 <!--PageBreak-->(<abbrev xmlns:xlink="http://www.w3.org/1999/xlink" content-type="institution" xlink:title="Instituto Butantan, São Paulo" id="ABBRID0ESHBK" xlink:type="simple">IBSP</abbrev> 188879); Cave N8_0022 (<named-content xmlns:xlink="http://www.w3.org/1999/xlink" content-type="dwc:verbatimCoordinates" xlink:type="simple"><named-content content-type="geo-json" specific-use="{&#34;type&#34;:&#34;Point&#34;,&#34;coordinates&#34;:[-50.158333,-6.168333]}" id="NCID0E1HBK" xlink:type="simple">6°10'6"S; 50°9'30"W</named-content></named-content>), 1♀, 02–29/IV/2015 (<abbrev xmlns:xlink="http://www.w3.org/1999/xlink" content-type="institution" xlink:title="Instituto Butantan, São Paulo" id="ABBRID0E6HBK" xlink:type="simple">IBSP</abbrev> 188895); Cave N8–0025 (<named-content xmlns:xlink="http://www.w3.org/1999/xlink" content-type="dwc:verbatimCoordinates" xlink:type="simple"><named-content content-type="geo-json" specific-use="{&#34;type&#34;:&#34;Point&#34;,&#34;coordinates&#34;:[-50.151111,-6.174722]}" id="NCID0EHIBK" xlink:type="simple">6°10'29"S; 50°9'4"W</named-content></named-content>), 1♀, 02–29/IV/2015 (<abbrev xmlns:xlink="http://www.w3.org/1999/xlink" content-type="institution" xlink:title="Instituto Butantan, São Paulo" id="ABBRID0EMIBK" xlink:type="simple">IBSP</abbrev> 188880); all collected by Equipe Carste et al.; Cave N4E_0002 (<named-content xmlns:xlink="http://www.w3.org/1999/xlink" content-type="dwc:verbatimCoordinates" xlink:type="simple"><named-content content-type="geo-json" specific-use="{&#34;type&#34;:&#34;Point&#34;,&#34;coordinates&#34;:[-50.160833,-6.040278]}" id="NCID0EUIBK" xlink:type="simple">6°2'25"S; 50°9'39"W</named-content></named-content>), 1♀, 20/<!--PageBreak-->IV-04/V/2010 (<abbrev xmlns:xlink="http://www.w3.org/1999/xlink" content-type="institution" xlink:title="Instituto Butantan, São Paulo" id="ABBRID0E2IBK" xlink:type="simple">IBSP</abbrev> 176940); Cave N4E_0003 (<named-content xmlns:xlink="http://www.w3.org/1999/xlink" content-type="dwc:verbatimCoordinates" xlink:type="simple"><named-content content-type="geo-json" specific-use="{&#34;type&#34;:&#34;Point&#34;,&#34;coordinates&#34;:[-50.160556,-6.040278]}" id="NCID0EDJBK" xlink:type="simple">6°2'25"S; 50°9'38"W</named-content></named-content>), 2♀, 20/IV-04/V/2010 (<abbrev xmlns:xlink="http://www.w3.org/1999/xlink" content-type="institution" xlink:title="Instituto Butantan, São Paulo" id="ABBRID0EIJBK" xlink:type="simple">IBSP</abbrev> 176941, <abbrev xmlns:xlink="http://www.w3.org/1999/xlink" content-type="institution" xlink:title="Instituto Butantan, São Paulo" id="ABBRID0ENJBK" xlink:type="simple">IBSP</abbrev> 176942); Cave N4E_0007 (<named-content xmlns:xlink="http://www.w3.org/1999/xlink" content-type="dwc:verbatimCoordinates" xlink:type="simple"><named-content content-type="geo-json" specific-use="{&#34;type&#34;:&#34;Point&#34;,&#34;coordinates&#34;:[-50.160000,-6.039167]}" id="NCID0EVJBK" xlink:type="simple">6°2'21"S; 50°9'36"W</named-content></named-content>), 2♀, 20/IV-04/V/2010 (<abbrev xmlns:xlink="http://www.w3.org/1999/xlink" content-type="institution" xlink:title="Instituto Butantan, São Paulo" id="ABBRID0E1JBK" xlink:type="simple">IBSP</abbrev> 176943, <abbrev xmlns:xlink="http://www.w3.org/1999/xlink" content-type="institution" xlink:title="Instituto Butantan, São Paulo" id="ABBRID0E6JBK" xlink:type="simple">IBSP</abbrev> 176944); Cave N4E_0008 (<named-content xmlns:xlink="http://www.w3.org/1999/xlink" content-type="dwc:verbatimCoordinates" xlink:type="simple"><named-content content-type="geo-json" specific-use="{&#34;type&#34;:&#34;Point&#34;,&#34;coordinates&#34;:[-50.160000,-6.039167]}" id="NCID0EHKBK" xlink:type="simple">6°2'21"S; 50°9'36"W</named-content></named-content>), 10♀, 20/IV-04/V/2010 (<abbrev xmlns:xlink="http://www.w3.org/1999/xlink" content-type="institution" xlink:title="Instituto Butantan, São Paulo" id="ABBRID0EMKBK" xlink:type="simple">IBSP</abbrev> 176948, <abbrev xmlns:xlink="http://www.w3.org/1999/xlink" content-type="institution" xlink:title="Instituto Butantan, São Paulo" id="ABBRID0ERKBK" xlink:type="simple">IBSP</abbrev> 176949, <abbrev xmlns:xlink="http://www.w3.org/1999/xlink" content-type="institution" xlink:title="Instituto Butantan, São Paulo" id="ABBRID0EWKBK" xlink:type="simple">IBSP</abbrev> 176950, <abbrev xmlns:xlink="http://www.w3.org/1999/xlink" content-type="institution" xlink:title="Instituto Butantan, São Paulo" id="ABBRID0E2KBK" xlink:type="simple">IBSP</abbrev> 176951, <abbrev xmlns:xlink="http://www.w3.org/1999/xlink" content-type="institution" xlink:title="Instituto Butantan, São Paulo" id="ABBRID0EALBK" xlink:type="simple">IBSP</abbrev> 176946, <abbrev xmlns:xlink="http://www.w3.org/1999/xlink" content-type="institution" xlink:title="Instituto Butantan, São Paulo" id="ABBRID0EFLBK" xlink:type="simple">IBSP</abbrev> 176947); Cave N4E_0010 (<named-content xmlns:xlink="http://www.w3.org/1999/xlink" content-type="dwc:verbatimCoordinates" xlink:type="simple"><named-content content-type="geo-json" specific-use="{&#34;type&#34;:&#34;Point&#34;,&#34;coordinates&#34;:[-50.160556,-6.038889]}" id="NCID0ENLBK" xlink:type="simple">6°2'20"S; 50°9'38"W</named-content></named-content>), 1♀, 20/IV-04/V/2010 (<abbrev xmlns:xlink="http://www.w3.org/1999/xlink" content-type="institution" xlink:title="Instituto Butantan, São Paulo" id="ABBRID0ESLBK" xlink:type="simple">IBSP</abbrev> 176952); Cave N4E_0011 (<named-content xmlns:xlink="http://www.w3.org/1999/xlink" content-type="dwc:verbatimCoordinates" xlink:type="simple"><named-content content-type="geo-json" specific-use="{&#34;type&#34;:&#34;Point&#34;,&#34;coordinates&#34;:[-50.160556,-6.038889]}" id="NCID0E1LBK" xlink:type="simple">6°2'20"S; 50°9'38"W</named-content></named-content>), 3♀, 20/IV-04/V/2010 (<abbrev xmlns:xlink="http://www.w3.org/1999/xlink" content-type="institution" xlink:title="Instituto Butantan, São Paulo" id="ABBRID0E6LBK" xlink:type="simple">IBSP</abbrev> 176953); Cave N4E_0015 (<named-content xmlns:xlink="http://www.w3.org/1999/xlink" content-type="dwc:verbatimCoordinates" xlink:type="simple"><named-content content-type="geo-json" specific-use="{&#34;type&#34;:&#34;Point&#34;,&#34;coordinates&#34;:[-50.159722,-6.036111]}" id="NCID0EHMBK" xlink:type="simple">6°2'10"S; 50°9'35"W</named-content></named-content>), 1♀, 20/IV-04/V/2010 (<abbrev xmlns:xlink="http://www.w3.org/1999/xlink" content-type="institution" xlink:title="Instituto Butantan, São Paulo" id="ABBRID0EMMBK" xlink:type="simple">IBSP</abbrev> 176945); Cave N4E_0022 (<named-content xmlns:xlink="http://www.w3.org/1999/xlink" content-type="dwc:verbatimCoordinates" xlink:type="simple"><named-content content-type="geo-json" specific-use="{&#34;type&#34;:&#34;Point&#34;,&#34;coordinates&#34;:[-50.167778,-6.033889]}" id="NCID0EUMBK" xlink:type="simple">6°2'2"S; 50°10'4"W</named-content></named-content>), 1♀, 20/IV-04/V/2010 (<abbrev xmlns:xlink="http://www.w3.org/1999/xlink" content-type="institution" xlink:title="Instituto Butantan, São Paulo" id="ABBRID0EZMBK" xlink:type="simple">IBSP</abbrev> 176954); Cave N4E_0033 (<named-content xmlns:xlink="http://www.w3.org/1999/xlink" content-type="dwc:verbatimCoordinates" xlink:type="simple"><named-content content-type="geo-json" specific-use="{&#34;type&#34;:&#34;Point&#34;,&#34;coordinates&#34;:[-50.160000,-6.040278]}" id="NCID0EBNBK" xlink:type="simple">6°2'25"S; 50°9'36"W</named-content></named-content>) 1♀, 15–22/IX/2009 (<abbrev xmlns:xlink="http://www.w3.org/1999/xlink" content-type="institution" xlink:title="Instituto Butantan, São Paulo" id="ABBRID0EGNBK" xlink:type="simple">IBSP</abbrev> 176927); Cave N4E_0043 (<named-content xmlns:xlink="http://www.w3.org/1999/xlink" content-type="dwc:verbatimCoordinates" xlink:type="simple"><named-content content-type="geo-json" specific-use="{&#34;type&#34;:&#34;Point&#34;,&#34;coordinates&#34;:[-50.163889,-6.031944]}" id="NCID0EONBK" xlink:type="simple">6°1'55"S; 50°9'50"W</named-content></named-content>) 1♀, 19/II-04/III/2010 (<abbrev xmlns:xlink="http://www.w3.org/1999/xlink" content-type="institution" xlink:title="Instituto Butantan, São Paulo" id="ABBRID0ETNBK" xlink:type="simple">IBSP</abbrev> 176862); Cave N4E_0045 (<named-content xmlns:xlink="http://www.w3.org/1999/xlink" content-type="dwc:verbatimCoordinates" xlink:type="simple"><named-content content-type="geo-json" specific-use="{&#34;type&#34;:&#34;Point&#34;,&#34;coordinates&#34;:[-50.161111,-6.040278]}" id="NCID0E2NBK" xlink:type="simple">6°2'25"S; 50°9'40"W</named-content></named-content>), 1♀, 24–30/VII/2009 (<abbrev xmlns:xlink="http://www.w3.org/1999/xlink" content-type="institution" xlink:title="Instituto Butantan, São Paulo" id="ABBRID0EAOBK" xlink:type="simple">IBSP</abbrev> 176928); Cave N4E_0047 (<named-content xmlns:xlink="http://www.w3.org/1999/xlink" content-type="dwc:verbatimCoordinates" xlink:type="simple"><named-content content-type="geo-json" specific-use="{&#34;type&#34;:&#34;Point&#34;,&#34;coordinates&#34;:[-50.160000,-6.037500]}" id="NCID0EIOBK" xlink:type="simple">6°2'15"S; 50°9'36"W</named-content></named-content>), 1♂, 18/VIII-03/IX/2009 (<abbrev xmlns:xlink="http://www.w3.org/1999/xlink" content-type="institution" xlink:title="Instituto Butantan, São Paulo" id="ABBRID0ENOBK" xlink:type="simple">IBSP</abbrev> 176912); Cave N4E_0048 (<named-content xmlns:xlink="http://www.w3.org/1999/xlink" content-type="dwc:verbatimCoordinates" xlink:type="simple"><named-content content-type="geo-json" specific-use="{&#34;type&#34;:&#34;Point&#34;,&#34;coordinates&#34;:[-50.160278,-6.037500]}" id="NCID0EVOBK" xlink:type="simple">6°2'15"S; 50°9'37"W</named-content></named-content>), 1♀, 19/II-04/III/2010 (<abbrev xmlns:xlink="http://www.w3.org/1999/xlink" content-type="institution" xlink:title="Instituto Butantan, São Paulo" id="ABBRID0E1OBK" xlink:type="simple">IBSP</abbrev> 176931); Cave N4E_0051 (<named-content xmlns:xlink="http://www.w3.org/1999/xlink" content-type="dwc:verbatimCoordinates" xlink:type="simple"><named-content content-type="geo-json" specific-use="{&#34;type&#34;:&#34;Point&#34;,&#34;coordinates&#34;:[-50.160556,-6.039444]}" id="NCID0ECPBK" xlink:type="simple">6°2'22"S; 50°9'38"W</named-content></named-content>), 1♀, 19/II-04/III/2010 (<abbrev xmlns:xlink="http://www.w3.org/1999/xlink" content-type="institution" xlink:title="Instituto Butantan, São Paulo" id="ABBRID0EHPBK" xlink:type="simple">IBSP</abbrev> 176932); Cave N4E_0053 (<named-content xmlns:xlink="http://www.w3.org/1999/xlink" content-type="dwc:verbatimCoordinates" xlink:type="simple"><named-content content-type="geo-json" specific-use="{&#34;type&#34;:&#34;Point&#34;,&#34;coordinates&#34;:[-50.167222,-6.034167]}" id="NCID0EPPBK" xlink:type="simple">6°2'3"S; 50°10'2"W</named-content></named-content>), 1♀, 24–30/<!--PageBreak-->VII/2009 (<abbrev xmlns:xlink="http://www.w3.org/1999/xlink" content-type="institution" xlink:title="Instituto Butantan, São Paulo" id="ABBRID0EWPBK" xlink:type="simple">IBSP</abbrev> 176929); Cave N4E_0055 (<named-content xmlns:xlink="http://www.w3.org/1999/xlink" content-type="dwc:verbatimCoordinates" xlink:type="simple"><named-content content-type="geo-json" specific-use="{&#34;type&#34;:&#34;Point&#34;,&#34;coordinates&#34;:[-50.166389,-6.031944]}" id="NCID0E5PBK" xlink:type="simple">6°1'55"S; 50°9'59"W</named-content></named-content>), 2♀, 19/II-04/III/2010 (<abbrev xmlns:xlink="http://www.w3.org/1999/xlink" content-type="institution" xlink:title="Instituto Butantan, São Paulo" id="ABBRID0EDQBK" xlink:type="simple">IBSP</abbrev> 176930); Cave N4E_0070 (<named-content xmlns:xlink="http://www.w3.org/1999/xlink" content-type="dwc:verbatimCoordinates" xlink:type="simple"><named-content content-type="geo-json" specific-use="{&#34;type&#34;:&#34;Point&#34;,&#34;coordinates&#34;:[-50.152778,-6.032222]}" id="NCID0ELQBK" xlink:type="simple">6°1'56"S; 50°9'10"W</named-content></named-content>), 1♀, 19/II-04/III/2010 (<abbrev xmlns:xlink="http://www.w3.org/1999/xlink" content-type="institution" xlink:title="Instituto Butantan, São Paulo" id="ABBRID0EQQBK" xlink:type="simple">IBSP</abbrev> 176870); Cave N4E_0070 (<named-content xmlns:xlink="http://www.w3.org/1999/xlink" content-type="dwc:verbatimCoordinates" xlink:type="simple"><named-content content-type="geo-json" specific-use="{&#34;type&#34;:&#34;Point&#34;,&#34;coordinates&#34;:[-50.152778,-6.032222]}" id="NCID0EYQBK" xlink:type="simple">6°1'56"S; 50°9'10"W</named-content></named-content>); 1♂1♀, 24–30/VII/2009 (<abbrev xmlns:xlink="http://www.w3.org/1999/xlink" content-type="institution" xlink:title="Instituto Butantan, São Paulo" id="ABBRID0E4QBK" xlink:type="simple">IBSP</abbrev> 176918, <abbrev xmlns:xlink="http://www.w3.org/1999/xlink" content-type="institution" xlink:title="Instituto Butantan, São Paulo" id="ABBRID0ECRBK" xlink:type="simple">IBSP</abbrev> 176910); Cave N4E_0072 (<named-content xmlns:xlink="http://www.w3.org/1999/xlink" content-type="dwc:verbatimCoordinates" xlink:type="simple"><named-content content-type="geo-json" specific-use="{&#34;type&#34;:&#34;Point&#34;,&#34;coordinates&#34;:[-50.153611,-6.032222]}" id="NCID0EKRBK" xlink:type="simple">6°1'56"S; 50°9'13"W</named-content></named-content>), 1♂2♀, 24–30/VII/2009 (<abbrev xmlns:xlink="http://www.w3.org/1999/xlink" content-type="institution" xlink:title="Instituto Butantan, São Paulo" id="ABBRID0EPRBK" xlink:type="simple">IBSP</abbrev> 176911, <abbrev xmlns:xlink="http://www.w3.org/1999/xlink" content-type="institution" xlink:title="Instituto Butantan, São Paulo" id="ABBRID0EURBK" xlink:type="simple">IBSP</abbrev> 176921); 1♂8♀, 19/II-04/III/2010 (<abbrev xmlns:xlink="http://www.w3.org/1999/xlink" content-type="institution" xlink:title="Instituto Butantan, São Paulo" id="ABBRID0EZRBK" xlink:type="simple">IBSP</abbrev> 176871, <abbrev xmlns:xlink="http://www.w3.org/1999/xlink" content-type="institution" xlink:title="Instituto Butantan, São Paulo" id="ABBRID0E5RBK" xlink:type="simple">IBSP</abbrev> 176873, <abbrev xmlns:xlink="http://www.w3.org/1999/xlink" content-type="institution" xlink:title="Instituto Butantan, São Paulo" id="ABBRID0EDSBK" xlink:type="simple">IBSP</abbrev> 174074); Cave N4E_0074 (<named-content xmlns:xlink="http://www.w3.org/1999/xlink" content-type="dwc:verbatimCoordinates" xlink:type="simple"><named-content content-type="geo-json" specific-use="{&#34;type&#34;:&#34;Point&#34;,&#34;coordinates&#34;:[-50.155833,-6.033056]}" id="NCID0ELSBK" xlink:type="simple">6°1'59"S; 50°9'21"W</named-content></named-content>), 2♀, 19/II-04/III/2010 (<abbrev xmlns:xlink="http://www.w3.org/1999/xlink" content-type="institution" xlink:title="Instituto Butantan, São Paulo" id="ABBRID0EQSBK" xlink:type="simple">IBSP</abbrev> 176933, <abbrev xmlns:xlink="http://www.w3.org/1999/xlink" content-type="institution" xlink:title="Instituto Butantan, São Paulo" id="ABBRID0EVSBK" xlink:type="simple">IBSP</abbrev> 176934); Cave N4E_0079 (<named-content xmlns:xlink="http://www.w3.org/1999/xlink" content-type="dwc:verbatimCoordinates" xlink:type="simple"><named-content content-type="geo-json" specific-use="{&#34;type&#34;:&#34;Point&#34;,&#34;coordinates&#34;:[-50.151389,-6.033056]}" id="NCID0E4SBK" xlink:type="simple">6°1'59"S; 50°9'5"W</named-content></named-content>), 5♀, 19/II-04/III/2010 (<abbrev xmlns:xlink="http://www.w3.org/1999/xlink" content-type="institution" xlink:title="Instituto Butantan, São Paulo" id="ABBRID0ECTBK" xlink:type="simple">IBSP</abbrev> 176936, <abbrev xmlns:xlink="http://www.w3.org/1999/xlink" content-type="institution" xlink:title="Instituto Butantan, São Paulo" id="ABBRID0EHTBK" xlink:type="simple">IBSP</abbrev> 176935); Cave N4E_0080 (<named-content xmlns:xlink="http://www.w3.org/1999/xlink" content-type="dwc:verbatimCoordinates" xlink:type="simple"><named-content content-type="geo-json" specific-use="{&#34;type&#34;:&#34;Point&#34;,&#34;coordinates&#34;:[-50.151111,-6.032778]}" id="NCID0EPTBK" xlink:type="simple">6°1'58"S; 50°9'4"W</named-content></named-content>), 3♀, 24–30/VII/2009 (<abbrev xmlns:xlink="http://www.w3.org/1999/xlink" content-type="institution" xlink:title="Instituto Butantan, São Paulo" id="ABBRID0EUTBK" xlink:type="simple">IBSP</abbrev> 176920, <abbrev xmlns:xlink="http://www.w3.org/1999/xlink" content-type="institution" xlink:title="Instituto Butantan, São Paulo" id="ABBRID0EZTBK" xlink:type="simple">IBSP</abbrev> 176919); 6♀, 19/II-04/III/2010 (<abbrev xmlns:xlink="http://www.w3.org/1999/xlink" content-type="institution" xlink:title="Instituto Butantan, São Paulo" id="ABBRID0E5TBK" xlink:type="simple">IBSP</abbrev> 174064); Cave N4E_0085 (<named-content xmlns:xlink="http://www.w3.org/1999/xlink" content-type="dwc:verbatimCoordinates" xlink:type="simple"><named-content content-type="geo-json" specific-use="{&#34;type&#34;:&#34;Point&#34;,&#34;coordinates&#34;:[-50.157222,-6.034167]}" id="NCID0EGUBK" xlink:type="simple">6°2'3"S; 50°9'26"W</named-content></named-content>), 1♀, 19/II-04/III/2010 (<abbrev xmlns:xlink="http://www.w3.org/1999/xlink" content-type="institution" xlink:title="Instituto Butantan, São Paulo" id="ABBRID0ELUBK" xlink:type="simple">IBSP</abbrev> 176937); Cave N4E_0092 (<named-content xmlns:xlink="http://www.w3.org/1999/xlink" content-type="dwc:verbatimCoordinates" xlink:type="simple"><named-content content-type="geo-json" specific-use="{&#34;type&#34;:&#34;Point&#34;,&#34;coordinates&#34;:[-50.158611,-6.039444]}" id="NCID0ETUBK" xlink:type="simple">6°2'22"S; 50°9'31"W</named-content></named-content>), 6♀, 24–30/VII/2009 (<abbrev xmlns:xlink="http://www.w3.org/1999/xlink" content-type="institution" xlink:title="Instituto Butantan, São Paulo" id="ABBRID0EYUBK" xlink:type="simple">IBSP</abbrev> 176924, <abbrev xmlns:xlink="http://www.w3.org/1999/xlink" content-type="institution" xlink:title="Instituto Butantan, São Paulo" id="ABBRID0E4UBK" xlink:type="simple">IBSP</abbrev> 176926, <abbrev xmlns:xlink="http://www.w3.org/1999/xlink" content-type="institution" xlink:title="Instituto Butantan, São Paulo" id="ABBRID0ECVBK" xlink:type="simple">IBSP</abbrev> 176923, <abbrev xmlns:xlink="http://www.w3.org/1999/xlink" content-type="institution" xlink:title="Instituto Butantan, São Paulo" id="ABBRID0EHVBK" xlink:type="simple">IBSP</abbrev> 176925); 2♀, 19/II-04/III/2010 (<abbrev xmlns:xlink="http://www.w3.org/1999/xlink" content-type="institution" xlink:title="Instituto Butantan, São Paulo" id="ABBRID0EMVBK" xlink:type="simple">IBSP</abbrev> 176938, <abbrev xmlns:xlink="http://www.w3.org/1999/xlink" content-type="institution" xlink:title="Instituto Butantan, São Paulo" id="ABBRID0ERVBK" xlink:type="simple">IBSP</abbrev> 176939); Cave N4E_0093 (<named-content xmlns:xlink="http://www.w3.org/1999/xlink" content-type="dwc:verbatimCoordinates" xlink:type="simple"><named-content content-type="geo-json" specific-use="{&#34;type&#34;:&#34;Point&#34;,&#34;coordinates&#34;:[-50.158611,-6.039444]}" id="NCID0EZVBK" xlink:type="simple">6°2'22"S; 50°9'31"W</named-content></named-content>), 2♀, 24–30/VII/2009 (<abbrev xmlns:xlink="http://www.w3.org/1999/xlink" content-type="institution" xlink:title="Instituto Butantan, São Paulo" id="ABBRID0E5VBK" xlink:type="simple">IBSP</abbrev> 176922); Cave N5S_04 (<named-content xmlns:xlink="http://www.w3.org/1999/xlink" content-type="dwc:verbatimCoordinates" xlink:type="simple"><named-content content-type="geo-json" specific-use="{&#34;type&#34;:&#34;Point&#34;,&#34;coordinates&#34;:[-50.133889,-6.105556]}" id="NCID0EGWBK" xlink:type="simple">6°6'20"S; 50°8'2"W</named-content></named-content>), 1♀, 14–23/X/2009 (<abbrev xmlns:xlink="http://www.w3.org/1999/xlink" content-type="institution" xlink:title="Instituto Butantan, São Paulo" id="ABBRID0ELWBK" xlink:type="simple">IBSP</abbrev> 177621); Cave N5S_07 (<named-content xmlns:xlink="http://www.w3.org/1999/xlink" content-type="dwc:verbatimCoordinates" xlink:type="simple"><named-content content-type="geo-json" specific-use="{&#34;type&#34;:&#34;Point&#34;,&#34;coordinates&#34;:[-50.133056,-6.105556]}" id="NCID0ETWBK" xlink:type="simple">6°6'20"S; 50°7'59"W</named-content></named-content>), 7♀, 14–23/X/2009 (<abbrev xmlns:xlink="http://www.w3.org/1999/xlink" content-type="institution" xlink:title="Instituto Butantan, São Paulo" id="ABBRID0EYWBK" xlink:type="simple">IBSP</abbrev> 177616, <abbrev xmlns:xlink="http://www.w3.org/1999/xlink" content-type="institution" xlink:title="Instituto Butantan, São Paulo" id="ABBRID0E4WBK" xlink:type="simple">IBSP</abbrev> 177617, <abbrev xmlns:xlink="http://www.w3.org/1999/xlink" content-type="institution" xlink:title="Instituto Butantan, São Paulo" id="ABBRID0ECXBK" xlink:type="simple">IBSP</abbrev> 177619, <abbrev xmlns:xlink="http://www.w3.org/1999/xlink" content-type="institution" xlink:title="Instituto Butantan, São Paulo" id="ABBRID0EHXBK" xlink:type="simple">IBSP</abbrev> 177618, <abbrev xmlns:xlink="http://www.w3.org/1999/xlink" content-type="institution" xlink:title="Instituto Butantan, São Paulo" id="ABBRID0EMXBK" xlink:type="simple">IBSP</abbrev> 177620); Cave N5S_12 (<named-content xmlns:xlink="http://www.w3.org/1999/xlink" content-type="dwc:verbatimCoordinates" xlink:type="simple"><named-content content-type="geo-json" specific-use="{&#34;type&#34;:&#34;Point&#34;,&#34;coordinates&#34;:[-50.125278,-6.103056]}" id="NCID0EUXBK" xlink:type="simple">6°6'11"S; 50°7'31"W</named-content></named-content>) 4♀, 14–23/X/2009 (<abbrev xmlns:xlink="http://www.w3.org/1999/xlink" content-type="institution" xlink:title="Instituto Butantan, São Paulo" id="ABBRID0EZXBK" xlink:type="simple">IBSP</abbrev> 177622, <abbrev xmlns:xlink="http://www.w3.org/1999/xlink" content-type="institution" xlink:title="Instituto Butantan, São Paulo" id="ABBRID0E5XBK" xlink:type="simple">IBSP</abbrev> 177623); Cave N5S_37 (<named-content xmlns:xlink="http://www.w3.org/1999/xlink" content-type="dwc:verbatimCoordinates" xlink:type="simple"><named-content content-type="geo-json" specific-use="{&#34;type&#34;:&#34;Point&#34;,&#34;coordinates&#34;:[-50.132500,-6.106111]}" id="NCID0EGYBK" xlink:type="simple">6°6'22"S; 50°7'57"W</named-content></named-content>), 1♀, 14/III-04/IV/2010 (<abbrev xmlns:xlink="http://www.w3.org/1999/xlink" content-type="institution" xlink:title="Instituto Butantan, São Paulo" id="ABBRID0ELYBK" xlink:type="simple">IBSP</abbrev> 177624); Cave N5S_40 (<named-content xmlns:xlink="http://www.w3.org/1999/xlink" content-type="dwc:verbatimCoordinates" xlink:type="simple"><named-content content-type="geo-json" specific-use="{&#34;type&#34;:&#34;Point&#34;,&#34;coordinates&#34;:[-50.133333,-6.105278]}" id="NCID0ETYBK" xlink:type="simple">6°6'19"S; 50°8'0"W</named-content></named-content>), 2♀, 15–21/IX/2009 (<abbrev xmlns:xlink="http://www.w3.org/1999/xlink" content-type="institution" xlink:title="Instituto Butantan, São Paulo" id="ABBRID0EYYBK" xlink:type="simple">IBSP</abbrev> 177615); Cave N5S_52/53 (<named-content xmlns:xlink="http://www.w3.org/1999/xlink" content-type="dwc:verbatimCoordinates" xlink:type="simple"><named-content content-type="geo-json" specific-use="{&#34;type&#34;:&#34;Point&#34;,&#34;coordinates&#34;:[-50.133056,-6.107778]}" id="NCID0EAZBK" xlink:type="simple">6°6'28"S; 50°7'59"W</named-content></named-content>), 2♀, 25/VIII-03/IX/2009 (<abbrev xmlns:xlink="http://www.w3.org/1999/xlink" content-type="institution" xlink:title="Instituto Butantan, São Paulo" id="ABBRID0EFZBK" xlink:type="simple">IBSP</abbrev> 177613, <abbrev xmlns:xlink="http://www.w3.org/1999/xlink" content-type="institution" xlink:title="Instituto Butantan, São Paulo" id="ABBRID0EKZBK" xlink:type="simple">IBSP</abbrev> 177614); Cave N5S_55 (<named-content xmlns:xlink="http://www.w3.org/1999/xlink" content-type="dwc:verbatimCoordinates" xlink:type="simple"><named-content content-type="geo-json" specific-use="{&#34;type&#34;:&#34;Point&#34;,&#34;coordinates&#34;:[-50.132500,-6.107778]}" id="NCID0ESZBK" xlink:type="simple">6°6'28"S; 50°7'57"W</named-content></named-content>), 1♀, 25/VIII-03/IX/2009 (<abbrev xmlns:xlink="http://www.w3.org/1999/xlink" content-type="institution" xlink:title="Instituto Butantan, São Paulo" id="ABBRID0EXZBK" xlink:type="simple">IBSP</abbrev> 177610); 1♀, 14/III-04/IV/2010 (<abbrev xmlns:xlink="http://www.w3.org/1999/xlink" content-type="institution" xlink:title="Instituto Butantan, São Paulo" id="ABBRID0E3ZBK" xlink:type="simple">IBSP</abbrev> 177625); Cave N5S_63/64/65 (<named-content xmlns:xlink="http://www.w3.org/1999/xlink" content-type="dwc:verbatimCoordinates" xlink:type="simple"><named-content content-type="geo-json" specific-use="{&#34;type&#34;:&#34;Point&#34;,&#34;coordinates&#34;:[-50.135278,-6.103333]}" id="NCID0EE1BK" xlink:type="simple">6°6'12"S; 50°8'7"W</named-content></named-content>), 1♀, 14/III-04/IV/2010 (<abbrev xmlns:xlink="http://www.w3.org/1999/xlink" content-type="institution" xlink:title="Instituto Butantan, São Paulo" id="ABBRID0EJ1BK" xlink:type="simple">IBSP</abbrev> 177626); Cave N5S_68 (<named-content xmlns:xlink="http://www.w3.org/1999/xlink" content-type="dwc:verbatimCoordinates" xlink:type="simple"><named-content content-type="geo-json" specific-use="{&#34;type&#34;:&#34;Point&#34;,&#34;coordinates&#34;:[-50.135278,-6.100833]}" id="NCID0ER1BK" xlink:type="simple">6°6'3"S; 50°8'7"W</named-content></named-content>), 1♀, 25/VIII-03/IX/2009 (<abbrev xmlns:xlink="http://www.w3.org/1999/xlink" content-type="institution" xlink:title="Instituto Butantan, São Paulo" id="ABBRID0EW1BK" xlink:type="simple">IBSP</abbrev> 177608); Cave N5S_70 (<named-content xmlns:xlink="http://www.w3.org/1999/xlink" content-type="dwc:verbatimCoordinates" xlink:type="simple"><named-content content-type="geo-json" specific-use="{&#34;type&#34;:&#34;Point&#34;,&#34;coordinates&#34;:[-50.134444,-6.101389]}" id="NCID0E51BK" xlink:type="simple">6°6'5"S; 50°8'4"W</named-content></named-content>), 3♀, 25/VIII-03/IX/2009 (<abbrev xmlns:xlink="http://www.w3.org/1999/xlink" content-type="institution" xlink:title="Instituto Butantan, São Paulo" id="ABBRID0ED2BK" xlink:type="simple">IBSP</abbrev> 177611, <abbrev xmlns:xlink="http://www.w3.org/1999/xlink" content-type="institution" xlink:title="Instituto Butantan, São Paulo" id="ABBRID0EI2BK" xlink:type="simple">IBSP</abbrev> 177612, <abbrev xmlns:xlink="http://www.w3.org/1999/xlink" content-type="institution" xlink:title="Instituto Butantan, São Paulo" id="ABBRID0EN2BK" xlink:type="simple">IBSP</abbrev> 177670) 2♀, 14/III-04/IV/2010 (<abbrev xmlns:xlink="http://www.w3.org/1999/xlink" content-type="institution" xlink:title="Instituto Butantan, São Paulo" id="ABBRID0ES2BK" xlink:type="simple">IBSP</abbrev> 177627); Cave N5S_74 (<named-content xmlns:xlink="http://www.w3.org/1999/xlink" content-type="dwc:verbatimCoordinates" xlink:type="simple"><named-content content-type="geo-json" specific-use="{&#34;type&#34;:&#34;Point&#34;,&#34;coordinates&#34;:[-50.134722,-6.100556]}" id="NCID0E12BK" xlink:type="simple">6°6'2"S; 50°8'5"W</named-content></named-content>), 1♀, 14/III-04/IV/2010 (<abbrev xmlns:xlink="http://www.w3.org/1999/xlink" content-type="institution" xlink:title="Instituto Butantan, São Paulo" id="ABBRID0E62BK" xlink:type="simple">IBSP</abbrev> 177628); Cave N5S-79 (<named-content xmlns:xlink="http://www.w3.org/1999/xlink" content-type="dwc:verbatimCoordinates" xlink:type="simple"><named-content content-type="geo-json" specific-use="{&#34;type&#34;:&#34;Point&#34;,&#34;coordinates&#34;:[-50.136944,-6.102222]}" id="NCID0EH3BK" xlink:type="simple">6°6'8"S; 50°8'13"W</named-content></named-content>), 2♀, 14/III-04/IV/2010 (<abbrev xmlns:xlink="http://www.w3.org/1999/xlink" content-type="institution" xlink:title="Instituto Butantan, São Paulo" id="ABBRID0EM3BK" xlink:type="simple">IBSP</abbrev> 177629); Cave N5S_85 (<named-content xmlns:xlink="http://www.w3.org/1999/xlink" content-type="dwc:verbatimCoordinates" xlink:type="simple"><named-content content-type="geo-json" specific-use="{&#34;type&#34;:&#34;Point&#34;,&#34;coordinates&#34;:[-50.126389,-6.086667]}" id="NCID0EU3BK" xlink:type="simple">6°5'12"S; 50°7'35"W</named-content></named-content>), 1♀, 25/VIII-03/IX/2009 (<abbrev xmlns:xlink="http://www.w3.org/1999/xlink" content-type="institution" xlink:title="Instituto Butantan, São Paulo" id="ABBRID0EZ3BK" xlink:type="simple">IBSP</abbrev> 177609); all collected by R. Andrade &amp; I. Cizauskas et al.</p></tp:treatment-sec><tp:treatment-sec sec-type="etymology" id="SECID0E53BK"><title>Etymology.</title><p>The specific name refers to Little Miss Spider, a very popular spider around the world and the main character of the children’s books by David Kirk.</p></tp:treatment-sec><tp:treatment-sec sec-type="diagnosis" id="SECID0ED4BK"><title>Diagnosis.</title><p>
            <italic><tp:taxon-name><tp:taxon-name-part taxon-name-part-type="genus" reg="Ochyrocera">Ochyrocera</tp:taxon-name-part> <tp:taxon-name-part taxon-name-part-type="species" reg="misspider">misspider</tp:taxon-name-part></tp:taxon-name></italic> is the smallest among the species from Floresta Nacional de Carajás and resembles <italic><tp:taxon-name><tp:taxon-name-part taxon-name-part-type="genus" reg="Ochyrocera">O.</tp:taxon-name-part> <tp:taxon-name-part taxon-name-part-type="species" reg="caeruleoamethystina">caeruleoamethystina</tp:taxon-name-part></tp:taxon-name></italic> Lopez &amp; Lopez and <italic><tp:taxon-name><tp:taxon-name-part taxon-name-part-type="genus" reg="Ochyrocera">O.</tp:taxon-name-part> <tp:taxon-name-part taxon-name-part-type="species" reg="thibaudi">thibaudi</tp:taxon-name-part></tp:taxon-name></italic> Emerit &amp; Lopez by the small projection in the cymbium (see <xref ref-type="bibr" rid="B16">Lopez and Lopez 1997</xref>, fig. 8; <xref ref-type="bibr" rid="B10">Emerit and Lopez 1985</xref>, fig. 1A). It can be distinguished by the male palp with an elongated tibia, twice as long as the cymbium, and by the bifid embolus (Figs <xref ref-type="fig" rid="F13">13C–D</xref>, <xref ref-type="fig" rid="F14">14A–B</xref>). Females are distinguished from other species of the genus by the genitalia with a very long and narrow medial columnar uterus externus, internally with approximately 12 chambers, and an elongated, erect and sinuous spermathecae (Fig. <xref ref-type="fig" rid="F13">13F–G</xref>).</p><fig id="F13" position="float" orientation="portrait"><label>Figure 13.</label><caption><p>
                <bold>A–F</bold> <italic><tp:taxon-name><tp:taxon-name-part taxon-name-part-type="genus" reg="Ochyrocera">Ochyrocera</tp:taxon-name-part> <tp:taxon-name-part taxon-name-part-type="species" reg="misspider">misspider</tp:taxon-name-part></tp:taxon-name></italic> sp. n., male holotype (<bold>A, C, D</bold>), female paratype, <abbrev xmlns:xlink="http://www.w3.org/1999/xlink" content-type="institution" xlink:title="Instituto Butantan, São Paulo" id="ABBRID0EV6BK" xlink:type="simple">IBSP</abbrev> 176870 (<bold>B, E, F</bold>) <bold>A, B</bold> habitus, dorsal view <bold>C</bold> left male palp, retrolateral view <bold>D</bold> same, prolateral view <bold>E</bold> genitalia, enzyme cleared, dorsal view <bold>F</bold> same, dorsal view. Abbreviations: NUE = neck of uterus externus, PP = pore-plate, SP = spermathecae. Scale bars: 0.5 mm (<bold>A, B</bold>); 0.7 mm (<bold>C, D</bold>); 500 µm (<bold>E, F</bold>).</p></caption><graphic xmlns:xlink="http://www.w3.org/1999/xlink" xlink:href="zookeys-726-087-g013.jpg" position="float" orientation="portrait" xlink:type="simple" id="oo_178195.jpg"/></fig></tp:treatment-sec><tp:treatment-sec sec-type="description" id="SECID0ERACK"><title>Description.</title><p>
            <bold>Male</bold> (holotype). Total length 1.8. Carapace length 0.6, ovoid; narrowing gradually anteriorly; with purplish pattern pars cephalica flat; fovea not visible (Fig. <xref ref-type="fig" rid="F13">13A</xref>). Clypeus length 0.7, curved forward. Eyes: <abbrev xmlns:xlink="http://www.w3.org/1999/xlink" xlink:title="posterior median eyes" id="ABBRID0E4ACK" xlink:type="simple">PME</abbrev> elongated oval; <abbrev xmlns:xlink="http://www.w3.org/1999/xlink" xlink:title="anterior lateral eyes" id="ABBRID0EBBCK" xlink:type="simple">ALE</abbrev> and PLE rounded. Chelicerae light yellow; promargin with seven teeth, attached to long lamina (Fig. <xref ref-type="fig" rid="F16">16A</xref>), retromargin without teeth. Sternum light yellow. Endites white <!--PageBreak-->yellow suffused. Legs: light purple, formula 1423, total length: I 7.0; II 5.9; III 4.1; IV 6.5. Male palp: palpal femur length 0.4; palpal tibia twice as long as cymbium (Fig. <xref ref-type="fig" rid="F13">13C–D</xref>); cymbial apophysis long and slightly curved with elongated cuspule at <!--PageBreak-->tip, two retrolateral long hairs on projected base, one tarsal organ and three basal setae (Figs <xref ref-type="fig" rid="F13">13C</xref>, <xref ref-type="fig" rid="F14">14B, E–F</xref>, <xref ref-type="fig" rid="F15">15A</xref>); cymbial prolateral extension rounded (Fig. <xref ref-type="fig" rid="F14">14A</xref>); bulb oval; embolus elongated, flattened at base and with distal area bifid, with short branch notched (Figs <xref ref-type="fig" rid="F14">14A–B</xref>, <xref ref-type="fig" rid="F15">15B–D</xref>). Abdomen length 1.3, oval; evenly purplish-green color (Fig. <xref ref-type="fig" rid="F13">13A</xref>). Six epiandrous spigots, with short base (Fig. <xref ref-type="fig" rid="F16">16C</xref>).</p><fig id="F14" position="float" orientation="portrait"><label>Figure 14.</label><caption><p>
                <abbrev xmlns:xlink="http://www.w3.org/1999/xlink" xlink:title="scanning electron microscopy" id="ABBRID0EZCCK" xlink:type="simple">SEM</abbrev> images of <italic><tp:taxon-name><tp:taxon-name-part taxon-name-part-type="genus" reg="Ochyrocera">Ochyrocera</tp:taxon-name-part> <tp:taxon-name-part taxon-name-part-type="species" reg="misspider">misspider</tp:taxon-name-part></tp:taxon-name></italic> sp. n., male IBSP176911 (<bold>A–F</bold>) <bold>A</bold> palp, prolateral view <bold>B</bold> same, retrolateral view <bold>C</bold> same, cymbium, distal area, prolateral view <bold>D</bold> same, cymbium, retrolateral view <bold>E</bold> cymbium, spur with long hairs and tarsal organ <bold>F</bold> same, tarsal organ, detail. Scale bars: 0.3 mm (<bold>A–D</bold>); 20 µm (<bold>E</bold>); 5 µm (<bold>F</bold>).</p></caption><graphic xmlns:xlink="http://www.w3.org/1999/xlink" xlink:href="zookeys-726-087-g014.jpg" position="float" orientation="portrait" xlink:type="simple" id="oo_178197.jpg"/></fig><fig id="F15" position="float" orientation="portrait"><label>Figure 15.</label><caption><p>
                <abbrev xmlns:xlink="http://www.w3.org/1999/xlink" xlink:title="scanning electron microscopy" id="ABBRID0EJECK" xlink:type="simple">SEM</abbrev> images of <italic><tp:taxon-name><tp:taxon-name-part taxon-name-part-type="genus" reg="Ochyrocera">Ochyrocera</tp:taxon-name-part> <tp:taxon-name-part taxon-name-part-type="species" reg="misspider">misspider</tp:taxon-name-part></tp:taxon-name></italic> sp. n., male palp, <abbrev xmlns:xlink="http://www.w3.org/1999/xlink" content-type="institution" xlink:title="Instituto Butantan, São Paulo" id="ABBRID0EYECK" xlink:type="simple">IBSP</abbrev> 176911(<bold>A–D</bold>) <bold>A</bold> cymbium, basal setae (<bold>B–D</bold>) embolus, distal tip <bold>B</bold> prolateral view <bold>C</bold> retrolateral view <bold>D</bold> ventral view Scale bars: 0.5 mm (<bold>A, B</bold>); 0.7 mm (<bold>C, D</bold>); 500 µm (<bold>E, F</bold>).</p></caption><graphic xmlns:xlink="http://www.w3.org/1999/xlink" xlink:href="zookeys-726-087-g015.jpg" position="float" orientation="portrait" xlink:type="simple" id="oo_178198.jpg"/></fig><p>
            <bold>Female</bold> (paratype <abbrev xmlns:xlink="http://www.w3.org/1999/xlink" content-type="institution" xlink:title="Instituto Butantan, São Paulo" id="ABBRID0EYFCK" xlink:type="simple">IBSP</abbrev> 176870). Total length 1.9; carapace length 0.74, as in male (Fig. <xref ref-type="fig" rid="F13">13B</xref>). Pedipalp without claw with conical tip, subdistal trichobothrium and tarsal organ (Figs <xref ref-type="fig" rid="F16">16E–F</xref>). Clypeus 0.68 diameter. Eyes, chelicerae, sternum, endites (Fig. <xref ref-type="fig" rid="F16">16D</xref>) and labium as in male. Legs as in male, formula 4123, total length I 6.3; II 4.7; III 3.6 IV4.3. Abdomen length 0.96, globular (Fig. <xref ref-type="fig" rid="F13">13B</xref>). Colulus triangular, with 9 bristles (Fig. <xref ref-type="fig" rid="F16">16B</xref>). Internal genitalia with elongated and sinuous spermathecae; long medial columnar uterus externus, longer than spermathecae, with visible chambers. Narrow neck in the columnar uterus externus. Small oval pore-plates on the spermathecae base, with approximately 8–10 glandular ducts (Fig. <xref ref-type="fig" rid="F13">13E–F</xref>).</p><fig id="F16" position="float" orientation="portrait"><label>Figure 16.</label><caption><p>
                <abbrev xmlns:xlink="http://www.w3.org/1999/xlink" xlink:title="scanning electron microscopy" id="ABBRID0E4GCK" xlink:type="simple">SEM</abbrev> images of <italic><tp:taxon-name><tp:taxon-name-part taxon-name-part-type="genus" reg="Ochyrocera">Ochyrocera</tp:taxon-name-part> <tp:taxon-name-part taxon-name-part-type="species" reg="misspider">misspider</tp:taxon-name-part></tp:taxon-name></italic> sp. n. male <abbrev xmlns:xlink="http://www.w3.org/1999/xlink" content-type="institution" xlink:title="Instituto Butantan, São Paulo" id="ABBRID0EMHCK" xlink:type="simple">IBSP</abbrev> 176911 (<bold>A, C</bold>), female, <abbrev xmlns:xlink="http://www.w3.org/1999/xlink" content-type="institution" xlink:title="Instituto Butantan, São Paulo" id="ABBRID0ETHCK" xlink:type="simple">IBSP</abbrev> 178561 (<bold>B, D–F</bold>) <bold>A</bold> chelicerae, frontal view, <bold>B</bold> colulus, ventral view <bold>C</bold> epiandrous, abdomen, ventral view <bold>D</bold> chelicerae, frontal view <bold>E</bold> pedipalp, distal, prolateral view <bold>F</bold> same, tarsal organ. Scale bars: 0.5 mm (<bold>A, B</bold>); 0.7 mm (<bold>C, D</bold>); 500 µm (<bold>E, F</bold>).</p></caption><graphic xmlns:xlink="http://www.w3.org/1999/xlink" xlink:href="zookeys-726-087-g016.jpg" position="float" orientation="portrait" xlink:type="simple" id="oo_178199.jpg"/></fig></tp:treatment-sec><tp:treatment-sec sec-type="distribution" id="SECID0ERICK"><title>Distribution.</title><p>Recorded exclusively from caves in the Carajás region, state of Pará, northern Brazil (Fig. <xref ref-type="fig" rid="F19">19B</xref>).</p></tp:treatment-sec><tp:treatment-sec><!--Section generated to contain objects referenced in tp:taxon-treatment.--><fig id="F19" position="float" orientation="portrait"><label>Figure 19.</label><caption><p>
                <bold>A</bold> Distribution map of <italic><tp:taxon-name><tp:taxon-name-part taxon-name-part-type="genus" reg="Ochyrocera">Ochyrocera</tp:taxon-name-part> <tp:taxon-name-part taxon-name-part-type="species" reg="varys">varys</tp:taxon-name-part></tp:taxon-name></italic> sp. n., yellow star <bold>B</bold> <italic><tp:taxon-name><tp:taxon-name-part taxon-name-part-type="genus" reg="Ochyrocera">Ochyrocera</tp:taxon-name-part> <tp:taxon-name-part taxon-name-part-type="species" reg="misspider">misspider</tp:taxon-name-part></tp:taxon-name></italic>, yellow diamond, and <italic><tp:taxon-name><tp:taxon-name-part taxon-name-part-type="genus" reg="Ochyrocera">O.</tp:taxon-name-part> <tp:taxon-name-part taxon-name-part-type="species" reg="aragogue">aragogue</tp:taxon-name-part></tp:taxon-name></italic> sp. n., white triangle.</p></caption><graphic xmlns:xlink="http://www.w3.org/1999/xlink" xlink:href="zookeys-726-087-g019.jpg" position="float" orientation="portrait" xlink:type="simple" id="oo_178202.jpg"/></fig><fig id="F21" position="float" orientation="portrait"><label>Figure 21.</label><caption><p>
            <bold>A</bold> <italic><tp:taxon-name><tp:taxon-name-part taxon-name-part-type="genus" reg="Ochyrocera">Ochyrocera</tp:taxon-name-part> <tp:taxon-name-part taxon-name-part-type="species" reg="varys">varys</tp:taxon-name-part></tp:taxon-name></italic> sp. n., predating a <tp:taxon-name><tp:taxon-name-part taxon-name-part-type="order">Diptera</tp:taxon-name-part></tp:taxon-name> <bold>B</bold> <italic><tp:taxon-name><tp:taxon-name-part taxon-name-part-type="genus" reg="Ochyrocera">Ochyrocera</tp:taxon-name-part> <tp:taxon-name-part taxon-name-part-type="species" reg="atlachnacha">atlachnacha</tp:taxon-name-part></tp:taxon-name></italic> sp. n., on the web <bold>C</bold> <italic><tp:taxon-name><tp:taxon-name-part taxon-name-part-type="genus" reg="Ochyrocera">Ochyrocera</tp:taxon-name-part> <tp:taxon-name-part taxon-name-part-type="species" reg="misspider">misspider</tp:taxon-name-part></tp:taxon-name></italic> sp. n., couple in the web <bold>D</bold> <italic><tp:taxon-name><tp:taxon-name-part taxon-name-part-type="genus" reg="Ochyrocera">Ochyrocera</tp:taxon-name-part> <tp:taxon-name-part taxon-name-part-type="species" reg="varys">varys</tp:taxon-name-part></tp:taxon-name></italic> sp. n., carrying the egg sac <bold>E</bold> Entrance of an iron cave <bold>F</bold> Canga vegetation on rocky outcrop.</p></caption><graphic xmlns:xlink="http://www.w3.org/1999/xlink" xlink:href="zookeys-726-087-g021.jpg" position="float" orientation="portrait" xlink:type="simple" id="oo_178204.jpg"/></fig></tp:treatment-sec><ref-list><ref id="B16"><mixed-citation xmlns:xlink="http://www.w3.org/1999/xlink" xlink:type="simple">
          <person-group><name name-style="western"><surname>Lopez</surname><given-names>A</given-names></name><name name-style="western"><surname>Lopez</surname><given-names>B</given-names></name></person-group> (<year>1997</year>) Observations sur deux araignées de la Grotte Fourgassié (Guyana Française): <italic><tp:taxon-name><tp:taxon-name-part taxon-name-part-type="genus">Paratropis</tp:taxon-name-part> <tp:taxon-name-part taxon-name-part-type="species">papilligera</tp:taxon-name-part></tp:taxon-name></italic> Pick. Cambr. 1896 (<tp:taxon-name><tp:taxon-name-part taxon-name-part-type="suborder">Mygalomorphae</tp:taxon-name-part></tp:taxon-name>: <tp:taxon-name><tp:taxon-name-part taxon-name-part-type="family">Paratropididae</tp:taxon-name-part></tp:taxon-name>) et <italic><tp:taxon-name><tp:taxon-name-part taxon-name-part-type="genus">Ochyrocera</tp:taxon-name-part> <tp:taxon-name-part taxon-name-part-type="species">caeruleoamethystina</tp:taxon-name-part></tp:taxon-name></italic> n. sp. (<tp:taxon-name><tp:taxon-name-part taxon-name-part-type="suborder">Araneomorphae</tp:taxon-name-part></tp:taxon-name>: <tp:taxon-name><tp:taxon-name-part taxon-name-part-type="family">Ochyroceratidae</tp:taxon-name-part></tp:taxon-name>). Mémoires de Biospéologie 24: 33−42.</mixed-citation></ref><ref id="B10"><mixed-citation xmlns:xlink="http://www.w3.org/1999/xlink" xlink:type="simple">
          <person-group><name name-style="western"><surname>Emerit</surname><given-names>M</given-names></name><name name-style="western"><surname>Lopez</surname><given-names>A</given-names></name></person-group> (<year>1985</year>) <article-title><italic><tp:taxon-name><tp:taxon-name-part taxon-name-part-type="genus">Ochyrocera</tp:taxon-name-part> <tp:taxon-name-part taxon-name-part-type="species">thibaudi</tp:taxon-name-part></tp:taxon-name></italic>, n. sp., et autres <tp:taxon-name><tp:taxon-name-part taxon-name-part-type="family">Ochyroceratidae</tp:taxon-name-part></tp:taxon-name> des Petites Antilles (<tp:taxon-name><tp:taxon-name-part taxon-name-part-type="order">Araneae</tp:taxon-name-part></tp:taxon-name>).</article-title> <source>Revue Arachnologique</source> <volume>6</volume>: <fpage>81</fpage>–<lpage>89</lpage>.</mixed-citation></ref></ref-list></tp:taxon-treatment>
