# Supplementary material for: Seven new species of the spider genus Ochyrocera from caves in Floresta Nacional de Carajás, PA, Brazil (Araneae, Ochyroceratidae)
Source: Zookeys. 2018 Jan 10;(726):87–130. doi: 10.3897/zookeys.726.19778 (PMC5799772; doi:10.3897/zookeys.726.19778)
Supplement: XML Treatment for Ochyrocera charlotte [file zookeys.726.19778-treatment7.xml]

<!DOCTYPE tp:taxon-treatment
  PUBLIC "-//TaxonX//DTD Taxonomic Treatment Publishing DTD v0 20100105//EN" "tax-treatment-NSO.dtd">
<tp:taxon-treatment xmlns:tp="http://www.plazi.org/taxpub"><tp:treatment-meta><kwd-group><label>Taxon classification</label><kwd><named-content xmlns:xlink="http://www.w3.org/1999/xlink" content-type="kingdom">Animalia</named-content></kwd><kwd><named-content xmlns:xlink="http://www.w3.org/1999/xlink" content-type="order">Araneae</named-content></kwd><kwd><named-content xmlns:xlink="http://www.w3.org/1999/xlink" content-type="family">Ochyroceratidae</named-content></kwd></kwd-group><mixed-citation publication-type="journal"><person-group><name><surname>Brescovit</surname><given-names>Antonio D.</given-names></name><name><surname>Cizauskas</surname><given-names>Igor</given-names></name><name><surname>Mota</surname><given-names>Leandro P.</given-names></name></person-group><article-title>Seven new species of the spider genus <italic><tp:taxon-name><tp:taxon-name-part taxon-name-part-type="genus" reg="Ochyrocera">Ochyrocera</tp:taxon-name-part></tp:taxon-name></italic> from caves in Floresta Nacional de Carajás, PA, Brazil (<tp:taxon-name><tp:taxon-name-part taxon-name-part-type="order">Araneae</tp:taxon-name-part></tp:taxon-name>, <tp:taxon-name><tp:taxon-name-part taxon-name-part-type="family">Ochyroceratidae</tp:taxon-name-part></tp:taxon-name>)</article-title><source>Zookeys</source><day>10</day><month>1</month><year>2018</year><volume>2018</volume><issue>726</issue><fpage>87</fpage><lpage>130</lpage><pub-id pub-id-type="doi">10.3897/zookeys.726.19778</pub-id></mixed-citation></tp:treatment-meta><tp:nomenclature><tp:taxon-name>
            <tp:taxon-name-part taxon-name-part-type="genus" reg="Ochyrocera">Ochyrocera</tp:taxon-name-part>
            <tp:taxon-name-part taxon-name-part-type="species" reg="charlotte">charlotte</tp:taxon-name-part>
            <object-id xmlns:xlink="http://www.w3.org/1999/xlink" content-type="zoobank" xlink:type="simple">http://zoobank.org/7D7713DC-9B56-4B8F-994C-69299390BCA0</object-id>
          </tp:taxon-name><tp:taxon-status xmlns:xlink="http://www.w3.org/1999/xlink" xlink:type="simple">sp. n.</tp:taxon-status><xref ref-type="fig" rid="F17">Figures 17</xref><xref ref-type="fig" rid="F20">, 20B</xref><!--PageBreak--></tp:nomenclature><tp:treatment-sec sec-type="Types" id="SECID0EMKCK"><title>Types.</title><p>Holotype male from Cave N8_0038 (<named-content xmlns:xlink="http://www.w3.org/1999/xlink" content-type="dwc:verbatimCoordinates" xlink:type="simple"><named-content content-type="geo-json" specific-use="{&#34;type&#34;:&#34;Point&#34;,&#34;coordinates&#34;:[-50.146944,-6.173333]}" id="NCID0EVKCK" xlink:type="simple">6°10'24"S, 50°8'49"W</named-content></named-content>), 02–29/IV/2015 (<abbrev xmlns:xlink="http://www.w3.org/1999/xlink" content-type="institution" xlink:title="Instituto Butantan, São Paulo" id="ABBRID0E1KCK" xlink:type="simple">IBSP</abbrev> 188897) and paratype female from Cave N1_0247 (<named-content xmlns:xlink="http://www.w3.org/1999/xlink" content-type="dwc:verbatimCoordinates" xlink:type="simple"><named-content content-type="geo-json" specific-use="{&#34;type&#34;:&#34;Point&#34;,&#34;coordinates&#34;:[-50.272778,-6.020556]}" id="NCID0ECLCK" xlink:type="simple">6°1'14"S, 50°16'22"W</named-content></named-content>), 03–17/XII/2014 (<abbrev xmlns:xlink="http://www.w3.org/1999/xlink" content-type="institution" xlink:title="Instituto Butantan, São Paulo" id="ABBRID0EHLCK" xlink:type="simple">IBSP</abbrev> 188896), both from Serra Norte, Floresta Nacional de Carajás Parauapebas, Pará, Brazil, Equipe Carste et al.</p></tp:treatment-sec><tp:treatment-sec sec-type="material" id="SECID0EMLCK"><title>Other material examined.</title><p>None.</p></tp:treatment-sec><tp:treatment-sec sec-type="etymology" id="SECID0ERLCK"><title>Etymology.</title><p>The specific name refers to Charlotte, the spider from the classic “Charlotte’s Web” by E.B. White and a great friend of the pig named Wilbur.</p></tp:treatment-sec><tp:treatment-sec sec-type="diagnosis" id="SECID0EWLCK"><title>Diagnosis.</title><p>Males and females of <italic><tp:taxon-name><tp:taxon-name-part taxon-name-part-type="genus" reg="Ochyrocera">Ochyrocera</tp:taxon-name-part> <tp:taxon-name-part taxon-name-part-type="species" reg="charlotte">charlotte</tp:taxon-name-part></tp:taxon-name></italic> sp. n. resemble those of <italic><tp:taxon-name><tp:taxon-name-part taxon-name-part-type="genus" reg="Ochyrocera">O.</tp:taxon-name-part> <tp:taxon-name-part taxon-name-part-type="species" reg="ungoliant">ungoliant</tp:taxon-name-part></tp:taxon-name></italic> and <italic><tp:taxon-name><tp:taxon-name-part taxon-name-part-type="genus" reg="Ochyrocera">O.</tp:taxon-name-part> <tp:taxon-name-part taxon-name-part-type="species" reg="viridissima">viridissima</tp:taxon-name-part></tp:taxon-name></italic> Brignoli in having a subapical cuspule in the distal area of the cymbium (Fig. <xref ref-type="fig" rid="F17">17E−F</xref>; <xref ref-type="bibr" rid="B4">Brignoli 1974</xref>: fig. 6) but can be distinguished from these species by their yellowish cephalic area and cream body color pattern. Males can be distinguished by their pentagonal cymbium, with cylindrical tegulum (Fig. <xref ref-type="fig" rid="F17">17E–H</xref>). Females are diagnosed by the genitalia with a very narrow medial columnar uterus externus and an elongated and medially curved spermathecae (Fig. <xref ref-type="fig" rid="F17">17C–D</xref>).</p><fig id="F17" position="float" orientation="portrait"><label>Figure 17.</label><caption><p>
                <italic><tp:taxon-name><tp:taxon-name-part taxon-name-part-type="genus" reg="Ochyrocera">Ochyrocera</tp:taxon-name-part> <tp:taxon-name-part taxon-name-part-type="species" reg="charlotte">charlotte</tp:taxon-name-part></tp:taxon-name></italic> sp. n., male holotype (<bold>A, E–H</bold>), female paratype, <abbrev xmlns:xlink="http://www.w3.org/1999/xlink" content-type="institution" xlink:title="Instituto Butantan, São Paulo" id="ABBRID0ECOCK" xlink:type="simple">IBSP</abbrev> 188896 (<bold>B, C–F</bold>) <bold>A–B</bold> habitus, dorsal view <bold>C</bold> genitalia, enzyme cleared, dorsal view <bold>D</bold> same, dorsal view <bold>E</bold> same, retrolateral view <bold>F</bold> same, prolateral view <bold>G</bold> left palp, prolateral view <bold>H</bold> same, retrolateral view. Abbreviations: NUE = neck of uterus externus, PP = pore-plate, SP = spermathecae. Scale bars: 0.5 mm (<bold>A, B</bold>); 0.7 mm (<bold>C, D</bold>); 500 µm (<bold>E, F</bold>).</p></caption><graphic xmlns:xlink="http://www.w3.org/1999/xlink" xlink:href="zookeys-726-087-g017.jpg" position="float" orientation="portrait" xlink:type="simple" id="oo_178200.jpg"/></fig></tp:treatment-sec><tp:treatment-sec sec-type="description" id="SECID0ECPCK"><title>Description.</title><p>
            <bold>Male</bold> (holotype). Total length 2.3. Carapace length 0.7, ovoid; narrowing gradually anteriorly; with yellowish cephalic area, and cream pattern poteriorly, pars cephalica flat (Fig. <xref ref-type="fig" rid="F17">17A</xref>); fovea not visible. Clypeus length 0.7, curved forward. Eyes: <abbrev xmlns:xlink="http://www.w3.org/1999/xlink" xlink:title="posterior median eyes" id="ABBRID0EOPCK" xlink:type="simple">PME</abbrev> elongated oval; <abbrev xmlns:xlink="http://www.w3.org/1999/xlink" xlink:title="anterior lateral eyes" id="ABBRID0ESPCK" xlink:type="simple">ALE</abbrev> and PLE rounded. Chelicerae light yellow, promargin with eight teeth, attached to long lamina; retromargin without teeth. Sternum yellowish. Endites dark yellow. Legs: light yellow; formula 1423; total length: I 7.0; II 5.9; III 4.1; IV 6.5. Male palp: palpal femur length 0.4; palpal tibia narrow, same <!--PageBreak-->length as cymbium; cymbial apophysis not curved distally, retrolateral long hair on non-projected base, next to the tarsal organ; with a long hair; with three basal setae; cymbial prolateral extension squared; very coiled spermatic ducts, embolus elongated and flattened (Fig. <xref ref-type="fig" rid="F17">17E–H</xref>). Abdomen length 1.3, oval; uniformly cream with dorsal light brown band (Fig. <xref ref-type="fig" rid="F17">17A</xref>). Six epiandrous spigots, with short base.</p><!--PageBreak--><p>
            <bold>Female</bold> (paratype <abbrev xmlns:xlink="http://www.w3.org/1999/xlink" content-type="institution" xlink:title="Instituto Butantan, São Paulo" id="ABBRID0EFQCK" xlink:type="simple">IBSP</abbrev> 188896). Total length: 2.0; carapace length: 0.74; Carapace pattern as in male (Fig. <xref ref-type="fig" rid="F17">17B</xref>). Pedipalp without claw with conical tip and subdistal trichobothria. Clypeus: 0.68 diameter; Eyes, chelicerae, sternum, endites, and labium as in male. Legs as in male; leg formula 4123, total length: I 6.3; II 4.7; III 3.6 IV4.3. Abdomen length 0.96. Colulus triangular with 8–10 bristles. Internal genitalia with weakly sclerotized, long, curved spermathecae; long medial columnar uterus externus, shorter than spermathecae, with two distal chambers. Narrow neck in the columnar uterus externus. Small oval pore-plates far from the spermathecae base, with approximately 8–10 glandular ducts (Fig. <xref ref-type="fig" rid="F17">17C–D</xref>).</p></tp:treatment-sec><tp:treatment-sec sec-type="distribution" id="SECID0ESQCK"><title>Distribution.</title><p>Recorded exclusively from two caves in the Carajás region, state of Pará, northern Brazil (Fig. <xref ref-type="fig" rid="F20">20B</xref>).</p></tp:treatment-sec><tp:treatment-sec><!--Section generated to contain objects referenced in tp:taxon-treatment.--><fig id="F20" position="float" orientation="portrait"><label>Figure 20.</label><caption><p>
                <bold>A</bold> Distribution map of <italic><tp:taxon-name><tp:taxon-name-part taxon-name-part-type="genus" reg="Ochyrocera">Ochyrocera</tp:taxon-name-part> <tp:taxon-name-part taxon-name-part-type="species" reg="laracna">laracna</tp:taxon-name-part></tp:taxon-name></italic> sp. n., yellow square and <italic><tp:taxon-name><tp:taxon-name-part taxon-name-part-type="genus" reg="Ochyrocera">O.</tp:taxon-name-part> <tp:taxon-name-part taxon-name-part-type="species" reg="ungoliant">ungoliant</tp:taxon-name-part></tp:taxon-name></italic>, white star <bold>B</bold> <italic><tp:taxon-name><tp:taxon-name-part taxon-name-part-type="genus" reg="Ochyrocera">Ochyrocera</tp:taxon-name-part> <tp:taxon-name-part taxon-name-part-type="species" reg="atlachnacha">atlachnacha</tp:taxon-name-part></tp:taxon-name></italic>, white diamond and <italic><tp:taxon-name><tp:taxon-name-part taxon-name-part-type="genus" reg="Ochyrocera">O.</tp:taxon-name-part> <tp:taxon-name-part taxon-name-part-type="species" reg="charlotte">charlotte</tp:taxon-name-part></tp:taxon-name></italic> sp. n., yellow circle.</p></caption><graphic xmlns:xlink="http://www.w3.org/1999/xlink" xlink:href="zookeys-726-087-g020.jpg" position="float" orientation="portrait" xlink:type="simple" id="oo_178203.jpg"/></fig></tp:treatment-sec><ref-list><ref id="B4"><mixed-citation xmlns:xlink="http://www.w3.org/1999/xlink" xlink:type="simple">
          <person-group><name name-style="western"><surname>Brignoli</surname><given-names>PM</given-names></name></person-group> (<year>1974</year>) Ragni del Brasile I. <italic><tp:taxon-name><tp:taxon-name-part taxon-name-part-type="genus">Ochyrocera</tp:taxon-name-part> <tp:taxon-name-part taxon-name-part-type="species">viridissima</tp:taxon-name-part></tp:taxon-name></italic> n. sp. (<tp:taxon-name><tp:taxon-name-part taxon-name-part-type="order">Araneae</tp:taxon-name-part></tp:taxon-name>, <tp:taxon-name><tp:taxon-name-part taxon-name-part-type="family">Ochyroceratidae</tp:taxon-name-part></tp:taxon-name>). Revue Suisse de Zoologie 81: 77−81. <ext-link xlink:type="simple" ext-link-type="doi" xlink:href="10.5962/bhl.part.75992">https://doi.org/10.5962/bhl.part.75992</ext-link></mixed-citation></ref></ref-list></tp:taxon-treatment>
