# Supplementary material for: Seven new species of the spider genus Ochyrocera from caves in Floresta Nacional de Carajás, PA, Brazil (Araneae, Ochyroceratidae)
Source: Zookeys. 2018 Jan 10;(726):87–130. doi: 10.3897/zookeys.726.19778 (PMC5799772; doi:10.3897/zookeys.726.19778)
Supplement: XML Treatment for Ochyrocera ungoliant [file zookeys.726.19778-treatment8.xml]

<!DOCTYPE tp:taxon-treatment
  PUBLIC "-//TaxonX//DTD Taxonomic Treatment Publishing DTD v0 20100105//EN" "tax-treatment-NSO.dtd">
<tp:taxon-treatment xmlns:tp="http://www.plazi.org/taxpub"><tp:treatment-meta><kwd-group><label>Taxon classification</label><kwd><named-content xmlns:xlink="http://www.w3.org/1999/xlink" content-type="kingdom">Animalia</named-content></kwd><kwd><named-content xmlns:xlink="http://www.w3.org/1999/xlink" content-type="order">Araneae</named-content></kwd><kwd><named-content xmlns:xlink="http://www.w3.org/1999/xlink" content-type="family">Ochyroceratidae</named-content></kwd></kwd-group><mixed-citation publication-type="journal"><person-group><name><surname>Brescovit</surname><given-names>Antonio D.</given-names></name><name><surname>Cizauskas</surname><given-names>Igor</given-names></name><name><surname>Mota</surname><given-names>Leandro P.</given-names></name></person-group><article-title>Seven new species of the spider genus <italic><tp:taxon-name><tp:taxon-name-part taxon-name-part-type="genus" reg="Ochyrocera">Ochyrocera</tp:taxon-name-part></tp:taxon-name></italic> from caves in Floresta Nacional de Carajás, PA, Brazil (<tp:taxon-name><tp:taxon-name-part taxon-name-part-type="order">Araneae</tp:taxon-name-part></tp:taxon-name>, <tp:taxon-name><tp:taxon-name-part taxon-name-part-type="family">Ochyroceratidae</tp:taxon-name-part></tp:taxon-name>)</article-title><source>Zookeys</source><day>10</day><month>1</month><year>2018</year><volume>2018</volume><issue>726</issue><fpage>87</fpage><lpage>130</lpage><pub-id pub-id-type="doi">10.3897/zookeys.726.19778</pub-id></mixed-citation></tp:treatment-meta><tp:nomenclature><tp:taxon-name>
            <tp:taxon-name-part taxon-name-part-type="genus" reg="Ochyrocera">Ochyrocera</tp:taxon-name-part>
            <tp:taxon-name-part taxon-name-part-type="species" reg="ungoliant">ungoliant</tp:taxon-name-part>
            <object-id xmlns:xlink="http://www.w3.org/1999/xlink" content-type="zoobank" xlink:type="simple">http://zoobank.org/5FBC7B7B-B21D-4B3B-8921-C1A7659E4AA5</object-id>
          </tp:taxon-name><tp:taxon-status xmlns:xlink="http://www.w3.org/1999/xlink" xlink:type="simple">sp. n.</tp:taxon-status><xref ref-type="fig" rid="F18">Figures 18</xref><xref ref-type="fig" rid="F20">, 20A</xref></tp:nomenclature><tp:treatment-sec sec-type="Types" id="SECID0EMSCK"><title>Types.</title><p>Holotype male from Cave N4E_0062 (<named-content xmlns:xlink="http://www.w3.org/1999/xlink" content-type="dwc:verbatimCoordinates" xlink:type="simple"><named-content content-type="geo-json" specific-use="{&#34;type&#34;:&#34;Point&#34;,&#34;coordinates&#34;:[-50.153333,-6.033611]}" id="NCID0EVSCK" xlink:type="simple">6°2'1"S, 50°9'12"W</named-content></named-content>), Serra Norte, Floresta Nacional de Carajás, Parauapebas, Pará, Brazil, 24–30/VII/2009, R. Andrade &amp; I. Cizauskas et al. (<abbrev xmlns:xlink="http://www.w3.org/1999/xlink" content-type="institution" xlink:title="Instituto Butantan, São Paulo" id="ABBRID0E1SCK" xlink:type="simple">IBSP</abbrev> 174063). Paratype: female from Cave N4E_0046 (<named-content xmlns:xlink="http://www.w3.org/1999/xlink" content-type="dwc:verbatimCoordinates" xlink:type="simple"><named-content content-type="geo-json" specific-use="{&#34;type&#34;:&#34;Point&#34;,&#34;coordinates&#34;:[-50.160000,-6.037778]}" id="NCID0ECTCK" xlink:type="simple">6°2'16"S, 50°9'36"W</named-content></named-content>), Serra Norte, Floresta Nacional de Carajás, Parauapebas, Pará, Brazil, 18/VIII-03/IX/2009, R. Andrade &amp; I. Cizauskas et al. (<abbrev xmlns:xlink="http://www.w3.org/1999/xlink" content-type="institution" xlink:title="Instituto Butantan, São Paulo" id="ABBRID0EHTCK" xlink:type="simple">IBSP</abbrev> 174062).</p></tp:treatment-sec><tp:treatment-sec sec-type="material" id="SECID0EMTCK"><title>Other material examined.</title><p>BRAZIL. Pará: <bold>HYPOGEAN SAMPLES</bold>: Parauapebas, Floresta Nacional de Carajás, Serra Norte, Cave N4E_0046 (<named-content xmlns:xlink="http://www.w3.org/1999/xlink" content-type="dwc:verbatimCoordinates" xlink:type="simple"><named-content content-type="geo-json" specific-use="{&#34;type&#34;:&#34;Point&#34;,&#34;coordinates&#34;:[-50.160000,-6.037778]}" id="NCID0EXTCK" xlink:type="simple">6°2'16"S; 50°9'36"W</named-content></named-content>), 1♀, 18/VIII-03/IX/2009 (<abbrev xmlns:xlink="http://www.w3.org/1999/xlink" content-type="institution" xlink:title="Instituto Butantan, São Paulo" id="ABBRID0E3TCK" xlink:type="simple">IBSP</abbrev> 188868); Canaã dos Carajás, Floresta Nacional de Carajás, Serra Sul, Cave S11D-0064 (<named-content xmlns:xlink="http://www.w3.org/1999/xlink" content-type="dwc:verbatimCoordinates" xlink:type="simple"><named-content content-type="geo-json" specific-use="{&#34;type&#34;:&#34;Point&#34;,&#34;coordinates&#34;:[-50.313333,-6.391944]}" id="NCID0EEUCK" xlink:type="simple">6°23'31"S, 50°18'48"W</named-content></named-content>), 1♂, 13–30/I/2010, R. Andrade &amp; I. Cizauskas et al. (<abbrev xmlns:xlink="http://www.w3.org/1999/xlink" content-type="institution" xlink:title="Instituto Butantan, São Paulo" id="ABBRID0EJUCK" xlink:type="simple">IBSP</abbrev> 175488); Níquel Vermelho, Cave NV 07 (<named-content xmlns:xlink="http://www.w3.org/1999/xlink" content-type="dwc:verbatimCoordinates" xlink:type="simple"><named-content content-type="geo-json" specific-use="{&#34;type&#34;:&#34;Point&#34;,&#34;coordinates&#34;:[-49.905556,-6.478056]}" id="NCID0ERUCK" xlink:type="simple">6°28'41"S, 49°54'20"W</named-content></named-content>), 1♂, 22–28/II/2005, R. Andrade &amp; I. Armoni (<abbrev xmlns:xlink="http://www.w3.org/1999/xlink" content-type="institution" xlink:title="Instituto Butantan, São Paulo" id="ABBRID0EWUCK" xlink:type="simple">IBSP</abbrev> 55367).</p></tp:treatment-sec><tp:treatment-sec sec-type="etymology" id="SECID0E2UCK"><title>Etymology.</title><p>The specific name in apposition refers to Ungoliant, an evil spider spirit created by J. R. R. Tolkien in the book “The Silmarillion”.</p></tp:treatment-sec><tp:treatment-sec sec-type="diagnosis" id="SECID0EAVCK"><title>Diagnosis.</title><p>Males and females of <italic><tp:taxon-name><tp:taxon-name-part taxon-name-part-type="genus" reg="Ochyrocera">Ochyrocera</tp:taxon-name-part> <tp:taxon-name-part taxon-name-part-type="species" reg="ungoliant">ungoliant</tp:taxon-name-part></tp:taxon-name></italic> resemble those of <italic><tp:taxon-name><tp:taxon-name-part taxon-name-part-type="genus" reg="Ochyrocera">O.</tp:taxon-name-part> <tp:taxon-name-part taxon-name-part-type="species" reg="charlotte">charlotte</tp:taxon-name-part></tp:taxon-name></italic> and <italic><tp:taxon-name><tp:taxon-name-part taxon-name-part-type="genus" reg="Ochyrocera">O.</tp:taxon-name-part> <tp:taxon-name-part taxon-name-part-type="species" reg="viridissima">viridissima</tp:taxon-name-part></tp:taxon-name></italic> Brignoli in having a subapical cuspule in the distal area of the cymbium (Fig. <xref ref-type="fig" rid="F18">18G−H</xref>; <xref ref-type="bibr" rid="B4">Brignoli 1974</xref>: fig. 6), but can be distinguished from these species by their intense dark green color pattern and carapace with two longitudinal yellowish-green dorsal bands (Fig. <xref ref-type="fig" rid="F18">18A–B</xref>). Males can be diagnosed by their short cymbial apophysis with a very narrow tip and embolus with lamellar area in the distal third (Fig. <xref ref-type="fig" rid="F18">18E–H</xref>); and females by their genitalia with very short medial columnar uterus externus and spermathecae with broad and furrow apex (Fig. <xref ref-type="fig" rid="F18">18C–D</xref>).</p><fig id="F18" position="float" orientation="portrait"><label>Figure 18.</label><caption><p>
                <italic><tp:taxon-name><tp:taxon-name-part taxon-name-part-type="genus" reg="Ochyrocera">Ochyrocera</tp:taxon-name-part> <tp:taxon-name-part taxon-name-part-type="species" reg="ungoliant">ungoliant</tp:taxon-name-part></tp:taxon-name></italic> sp. n., male holotype (<bold>A, E–H</bold>), female paratype, <abbrev xmlns:xlink="http://www.w3.org/1999/xlink" content-type="institution" xlink:title="Instituto Butantan, São Paulo" id="ABBRID0EQXCK" xlink:type="simple">IBSP</abbrev> 174062 (<bold>B–D</bold>) <bold>A–B</bold> habitus, dorsal view <bold>C</bold> genitalia, enzyme cleared, dorsal view <bold>D</bold> same, dorsal view <bold>E</bold> same, prolateral view <bold>F</bold> same, retrolateral view <bold>G</bold> left palp, prolateral view <bold>H</bold> same, retrolateral view. Abbreviations: NUE = neck of uterus externus, PP = pore-plate, SP = spermathecae. Scale bars: 0.5 mm (<bold>A, B</bold>); 0.7 mm (<bold>C, D</bold>); 500 µm (<bold>E, F</bold>).</p></caption><graphic xmlns:xlink="http://www.w3.org/1999/xlink" xlink:href="zookeys-726-087-g018.jpg" position="float" orientation="portrait" xlink:type="simple" id="oo_178201.jpg"/></fig></tp:treatment-sec><tp:treatment-sec sec-type="description" id="SECID0EQYCK"><title>Description.</title><p>
            <bold>Male</bold> (holotype). Total length 2.3. Carapace length 0.7, ovoid; narrowing gradually anteriorly; pars cephalica flat; fovea not visible (Fig. <xref ref-type="fig" rid="F18">18A</xref>). Clypeus length 0.7, curved forward. Eyes: <abbrev xmlns:xlink="http://www.w3.org/1999/xlink" xlink:title="posterior median eyes" id="ABBRID0E3YCK" xlink:type="simple">PME</abbrev> elongated oval; <abbrev xmlns:xlink="http://www.w3.org/1999/xlink" xlink:title="anterior lateral eyes" id="ABBRID0EAZCK" xlink:type="simple">ALE</abbrev> and PLE rounded. Chelicerae green; promargin with eight teeth, attached to long lamina; retromargin without teeth. Sternum light green. Endites dark green suffused. Legs: light green; formula 1423; <!--PageBreak-->total length: I 7.0; II 5.9; III 4.1; IV 6.5. Male palp: palpal femur length 0.4; palpal tibia not enlarged basally; cymbial apophysis same length as tibiae, with subdistal cuspule at tip, retrolateral long hair on projected base, next to the short tarsal organ; with three basal setae, and cymbial prolateral extension squared; bulb oval; embolus elongated, wide at base and curved forward, with sinuous tip (Fig. <xref ref-type="fig" rid="F18">18E–H</xref>). Abdomen length 1.3, oval; uniformly purplish green color (Fig. <xref ref-type="fig" rid="F18">18A</xref>). Six epiandrous spigots, with short base.</p><p>
            <bold>Female</bold> (paratype <abbrev xmlns:xlink="http://www.w3.org/1999/xlink" content-type="institution" xlink:title="Instituto Butantan, São Paulo" id="ABBRID0ESZCK" xlink:type="simple">IBSP</abbrev> 174062). Total length 2.0. Carapace length 0.74. Carapace as in male (Fig. <xref ref-type="fig" rid="F18">18B</xref>). Pedipalp without claw with conical tip and subdistal trichobothria. Clypeus 0.68 diameter. Eyes, chelicerae, sternum, endites, and labium as in <!--PageBreak--><!--PageBreak--><!--PageBreak-->male. Legs as in male, formula 4123, total length I 6.3; II 4.7; III 3.6 IV 4.3. Abdomen length 0.96, with pattern as in male (Fig. <xref ref-type="fig" rid="F18">18B</xref>). Colulus triangular, with 8–10 bristles. Internal genitalia with weakly sclerotized; short columnar uterus externus, with inconspicuous chambers. Uterus externus ending in a rounded neck in the columnar uterus externus. Small oval pore-plates far from the spermathecae base, with approximately 10–12 glandular ducts (Fig. <xref ref-type="fig" rid="F18">18C–D</xref>).</p><fig id="F19" position="float" orientation="portrait"><label>Figure 19.</label><caption><p>
                <bold>A</bold> Distribution map of <italic><tp:taxon-name><tp:taxon-name-part taxon-name-part-type="genus" reg="Ochyrocera">Ochyrocera</tp:taxon-name-part> <tp:taxon-name-part taxon-name-part-type="species" reg="varys">varys</tp:taxon-name-part></tp:taxon-name></italic> sp. n., yellow star <bold>B</bold> <italic><tp:taxon-name><tp:taxon-name-part taxon-name-part-type="genus" reg="Ochyrocera">Ochyrocera</tp:taxon-name-part> <tp:taxon-name-part taxon-name-part-type="species" reg="misspider">misspider</tp:taxon-name-part></tp:taxon-name></italic>, yellow diamond, and <italic><tp:taxon-name><tp:taxon-name-part taxon-name-part-type="genus" reg="Ochyrocera">O.</tp:taxon-name-part> <tp:taxon-name-part taxon-name-part-type="species" reg="aragogue">aragogue</tp:taxon-name-part></tp:taxon-name></italic> sp. n., white triangle.</p></caption><graphic xmlns:xlink="http://www.w3.org/1999/xlink" xlink:href="zookeys-726-087-g019.jpg" position="float" orientation="portrait" xlink:type="simple" id="oo_178202.jpg"/></fig></tp:treatment-sec><tp:treatment-sec sec-type="distribution" id="SECID0EZ2CK"><title>Distribution.</title><p>Recorded exclusively from three caves in the Carajás region, state of Pará, northern Brazil (Fig. <xref ref-type="fig" rid="F20">20A</xref>).</p><fig id="F20" position="float" orientation="portrait"><label>Figure 20.</label><caption><p>
                <bold>A</bold> Distribution map of <italic><tp:taxon-name><tp:taxon-name-part taxon-name-part-type="genus" reg="Ochyrocera">Ochyrocera</tp:taxon-name-part> <tp:taxon-name-part taxon-name-part-type="species" reg="laracna">laracna</tp:taxon-name-part></tp:taxon-name></italic> sp. n., yellow square and <italic><tp:taxon-name><tp:taxon-name-part taxon-name-part-type="genus" reg="Ochyrocera">O.</tp:taxon-name-part> <tp:taxon-name-part taxon-name-part-type="species" reg="ungoliant">ungoliant</tp:taxon-name-part></tp:taxon-name></italic>, white star <bold>B</bold> <italic><tp:taxon-name><tp:taxon-name-part taxon-name-part-type="genus" reg="Ochyrocera">Ochyrocera</tp:taxon-name-part> <tp:taxon-name-part taxon-name-part-type="species" reg="atlachnacha">atlachnacha</tp:taxon-name-part></tp:taxon-name></italic>, white diamond and <italic><tp:taxon-name><tp:taxon-name-part taxon-name-part-type="genus" reg="Ochyrocera">O.</tp:taxon-name-part> <tp:taxon-name-part taxon-name-part-type="species" reg="charlotte">charlotte</tp:taxon-name-part></tp:taxon-name></italic> sp. n., yellow circle.</p></caption><graphic xmlns:xlink="http://www.w3.org/1999/xlink" xlink:href="zookeys-726-087-g020.jpg" position="float" orientation="portrait" xlink:type="simple" id="oo_178203.jpg"/></fig></tp:treatment-sec><ref-list><ref id="B4"><mixed-citation xmlns:xlink="http://www.w3.org/1999/xlink" xlink:type="simple">
          <person-group><name name-style="western"><surname>Brignoli</surname><given-names>PM</given-names></name></person-group> (<year>1974</year>) Ragni del Brasile I. <italic><tp:taxon-name><tp:taxon-name-part taxon-name-part-type="genus">Ochyrocera</tp:taxon-name-part> <tp:taxon-name-part taxon-name-part-type="species">viridissima</tp:taxon-name-part></tp:taxon-name></italic> n. sp. (<tp:taxon-name><tp:taxon-name-part taxon-name-part-type="order">Araneae</tp:taxon-name-part></tp:taxon-name>, <tp:taxon-name><tp:taxon-name-part taxon-name-part-type="family">Ochyroceratidae</tp:taxon-name-part></tp:taxon-name>). Revue Suisse de Zoologie 81: 77−81. <ext-link xlink:type="simple" ext-link-type="doi" xlink:href="10.5962/bhl.part.75992">https://doi.org/10.5962/bhl.part.75992</ext-link></mixed-citation></ref></ref-list></tp:taxon-treatment>
